# Supplementary material for: Novel Findings from CNVs Implicate Inhibitory and Excitatory Signaling Complexes in Schizophrenia
Source: Neuron. 2015 Jun 3;86(5):1203–14. doi: 10.1016/j.neuron.2015.04.022 (PMC4460187; doi:10.1016/j.neuron.2015.04.022)
Supplement: Table S1. CNS Gene Set Association, Related to Tables 1–4 [file mmc2.xlsx]

## Sheet: Table S1
Table S1: CNS gene set association
			>100kb									>500kb
			Combined			Deletion			Duplication			Combined		Deletion		Duplication
gene set	source	N gene	coeff	P	P (adjusted)	coeff	P	P (adjusted)	coeff	P	P (adjusted)	coeff	P	coeff	P	coeff	P
NMDAR network	(Pocklington et al., 2006) - see (Kirov et al., 2012)	59	+	4.24816e-09	1.70776e-06	+	0.0455549	1	+	2.50562e-09	1.01e-06	+	7.84943e-06	+	0.485486	+	6.24227e-08
GABAA	(Heller et al., 2012)	15	+	2.9846e-06	0.00119981	+	0.000683698	0.274847	+	5.40133e-05	0.0217134	+	0.000176861	+	0.0173125	+	0.000134619
abnormal associative learning	MGI	193	+	1.63953e-05	0.00659092	-	0.997044	1	+	1.55082e-10	6.23428e-08	+	1.87518e-05	-	0.999098	+	2.11818e-11
abnormal long term potentiation	MGI	145	+	2.03303e-05	0.00817278	-	0.576777	1	+	1.09407e-06	0.000439818	+	1.99677e-05	-	0.600185	+	5.56572e-07
abnormal behavior	MGI	1973	+	5.0644e-05	0.0203589	+	2.96004e-06	0.00118994	+	0.050209	1	+	0.000101716	+	3.14927e-06	+	0.0617587
abnormal CNS synaptic transmission	MGI	371	+	5.45065e-05	0.0219116	+	5.0862e-06	0.00204465	+	0.11565	1	+	3.00848e-05	+	1.75424e-06	+	0.138998
thin cerebral cortex	MGI	45	+	0.000176634	0.0710067	+	0.121892	1	+	0.00060203	0.242016	+	0.125056	+	0.0234949	+	0.478129
abnormal consumption behavior	MGI	442	+	0.00019084	0.0767177	+	0.0589159	1	+	0.000501698	0.201682	+	0.00395986	+	0.0987552	+	0.0038497
abnormal cued conditioning behavior	MGI	68	+	0.000272384	0.109499	-	0.547684	1	+	1.36677e-05	0.00549441	+	0.000185593	-	0.703414	+	8.85359e-06
abnormal synaptic transmission	MGI	437	+	0.000273426	0.109917	+	1.0913e-05	0.00438704	+	0.211539	1	+	4.64912e-05	+	1.35383e-05	+	0.0913638
abnormal learning/memory/conditioning	MGI	424	+	0.00030643	0.123185	+	7.26496e-05	0.0292051	+	0.0891941	1	+	4.75026e-05	+	3.26906e-05	+	0.0360761
PSD-95 (core)	(Fernandez et al., 2009) - see (Kirov et al., 2012)	58	+	0.000480805	0.193284	+	4.28447e-11	1.72236e-08	-	0.971966	1	+	0.00689289	+	6.02012e-14	-	0.999638
abnormal contextual conditioning behavior	MGI	89	+	0.000609316	0.244945	-	0.518303	1	+	0.00011179	0.0449395	+	0.0070122	-	0.876779	+	0.000313592
abnormal brain size	MGI	184	+	0.00103724	0.41697	+	0.130277	1	+	0.0020364	0.818632	+	0.13678	+	0.247051	+	0.126661
abnormal cerebral cortex morphology	MGI	188	+	0.00167734	0.67429	+	0.0182683	1	+	0.012435	1	+	0.06683	+	0.0188803	+	0.230277
abnormal temporal memory	MGI	108	+	0.00227702	0.915361	-	0.518303	1	+	0.000524343	0.210786	+	0.00290505	-	0.876779	+	8.08064e-05
abnormal cerebrum morphology	MGI	356	+	0.00387039	1	+	0.00944907	1	+	0.0264808	1	+	0.0132767	+	0.0860508	+	0.0124956
abnormal excitatory postsynaptic potential	MGI	59	+	0.00676767	1	+	0.000667245	0.268233	+	0.145042	1	-	0.586816	+	0.11222	-	0.691357
abnormal prepulse inhibition	MGI	74	+	0.00694904	1	+	3.26991e-07	0.00013145	-	0.967817	1	+	0.0357054	+	4.46189e-08	-	0.999152
abnormal motor capabilities/coordination/movement	MGI	1350	+	0.00752278	1	+	0.0102294	1	+	0.0649058	1	+	0.00101392	+	0.0170618	+	0.00725731
abnormal hindbrain morphology	MGI	310	+	0.00861882	1	+	0.162383	1	+	0.0098049	1	+	0.00693157	+	0.400082	+	0.0018994
abnormal miniature excitatory postsynaptic currents	MGI	62	+	0.00889794	1	+	0.000102779	0.0413173	-	0.540524	1	+	0.134008	+	0.013461	-	0.582917
abnormal avoidance learning behavior	MGI	56	+	0.00939413	1	-	0.999638	1	+	1.63155e-06	0.000655882	+	0.0116986	-	0.999797	+	2.88917e-07
mGluR5	(Farr et al., 2004) - see (Kirov et al., 2012)	37	+	0.0108812	1	+	0.203439	1	+	0.0283591	1	+	0.00119408	+	0.0459962	+	0.0165366
abnormal dendrite morphology	MGI	86	+	0.0111568	1	+	0.0357557	1	+	0.0794404	1	+	0.00300049	+	5.6698e-06	+	0.316228
abnormal neurotransmitter level	MGI	56	+	0.0111853	1	+	0.00922608	1	+	0.14377	1	+	0.438433	-	0.729868	+	0.26495
abnormal neuron differentiation	MGI	206	+	0.0133378	1	+	2.82752e-05	0.0113666	-	0.659979	1	+	0.0760281	+	4.24822e-06	-	0.969232
abnormal thalamus morphology	MGI	32	+	0.0135588	1	+	0.29876	1	+	0.0223604	1	+	0.0476209	+	0.170249	+	0.0861917
abnormal neuron morphology	MGI	953	+	0.0138256	1	+	0.0296696	1	+	0.120992	1	+	0.0161614	+	0.000526913	+	0.37344
abnormal excitatory postsynaptic currents	MGI	69	+	0.0160415	1	+	0.000252218	0.101392	-	0.631069	1	+	0.421996	+	0.106675	-	0.697201
abnormal depression-related behavior	MGI	76	+	0.0164758	1	+	0.000328834	0.132191	+	0.360011	1	+	0.413792	+	1.17942e-05	-	0.997227
abnormal sleep behavior	MGI	45	+	0.0167332	1	+	0.273386	1	+	0.0082011	1	+	4.36261e-05	-	0.787564	+	6.06823e-07
abnormal parental behavior	MGI	118	+	0.017261	1	+	0.00118072	0.474648	+	0.210434	1	+	0.0313232	+	0.00275187	+	0.181727
Pre-synaptic active zone	(Morciano et al., 2009)	176	+	0.0237347	1	+	0.343931	1	+	0.0305649	1	+	0.0450364	+	0.135369	+	0.128871
abnormal motor learning	MGI	31	+	0.0261626	1	+	0.00917932	1	+	0.253519	1	+	0.0793016	+	0.28568	+	0.0606146
FMRP targets	(Darnell et al., 2011)	820	+	0.0282682	1	+	0.00839282	1	+	0.322645	1	+	0.0259553	+	0.0335547	+	0.205242
abnormal autonomic nervous system morphology	MGI	50	+	0.0325061	1	-	0.71357	1	+	0.00960357	1	+	0.162902	-	0.500455	+	0.118453
abnormal neuron physiology	MGI	393	+	0.0326308	1	+	0.00588899	1	+	0.323045	1	+	0.00223133	+	0.00784894	+	0.0371459
abnormal grooming behavior	MGI	70	+	0.0334052	1	+	0.0216039	1	+	0.170118	1	+	0.217365	-	0.832041	+	0.0437496
PSD (human core)	(Bayes et al., 2011) - see (Kirov et al., 2012)	664	+	0.0341027	1	+	0.0521885	1	+	0.111016	1	+	0.18642	-	0.974475	+	0.0124474
abnormal neuron proliferation	MGI	65	+	0.0362885	1	+	0.00149764	0.60205	-	0.579667	1	+	0.147771	+	0.00107783	-	0.974244
abnormal spatial working memory	MGI	38	+	0.0376636	1	+	5.59178e-06	0.0022479	-	0.91039	1	+	0.0773876	+	2.14655e-08	-	0.999701
abnormal telencephalon morphology	MGI	495	+	0.0384478	1	+	0.0281375	1	+	0.110858	1	+	0.154341	+	0.211534	+	0.0977101
abnormal sensory capabilities/reflexes/nociception	MGI	590	+	0.039405	1	+	0.00079819	0.320872	+	0.483366	1	+	0.0146245	+	0.000101028	+	0.333397
abnormal spatial learning	MGI	156	+	0.0401688	1	+	4.79971e-05	0.0192948	-	0.791652	1	+	0.0168527	+	2.14495e-06	-	0.813258
seizures	MGI	251	+	0.0429557	1	+	0.0154408	1	+	0.255983	1	+	0.0477568	+	0.00141625	+	0.49137
abnormal social/conspecific interaction	MGI	243	+	0.0451658	1	+	4.80516e-05	0.0193167	-	0.91843	1	+	0.0569991	+	1.24785e-05	-	0.974487
Cav2_channels	Muller et al., 2010)	202	+	0.047461	1	+	0.000168507	0.0677399	-	0.783605	1	+	0.137378	+	3.11718e-05	-	0.9468
abnormal forebrain morphology	MGI	632	+	0.0494345	1	+	0.0010901	0.438222	+	0.362635	1	+	0.31954	+	0.011855	-	0.562358
abnormal nervous system morphology	MGI	1757	+	0.051275	1	+	0.0031121	1	+	0.416348	1	+	0.277535	+	0.0026731	-	0.77264
abnormal behavioral response to xenobiotic	MGI	210	+	0.0516013	1	+	0.00121482	0.488358	+	0.458335	1	+	0.0104413	+	0.0002286	+	0.210898
abnormal aggression-related behavior	MGI	63	+	0.0520379	1	+	0.000745855	0.299834	-	0.631599	1	+	0.0118634	+	9.99681e-06	-	0.677723
abnormal neurite morphology	MGI	213	+	0.0543643	1	+	0.0624821	1	+	0.24341	1	+	0.0731722	+	0.0101813	-	0.533646
ARC	(Kirov et al., 2012)	25	+	0.0547825	1	+	0.00034143	0.137255	-	0.865163	1	+	0.143623	+	0.174309	+	0.403581
abnormal neural plate morphology	MGI	23	+	0.058482	1	+	2.08436e-07	8.37913e-05	-	0.968619	1	+	0.211225	+	4.00286e-08	-	0.999982
abnormal synaptic plasticity	MGI	37	+	0.0606149	1	+	0.071671	1	+	0.0784672	1	+	0.130042	+	0.0945513	+	0.11073
abnormal social investigation	MGI	56	+	0.0609174	1	-	0.766996	1	+	0.0166879	1	+	0.413634	-	0.981903	+	0.0545872
abnormal telencephalon development	MGI	86	+	0.0784026	1	-	0.611257	1	+	0.0670151	1	+	0.0808658	+	0.436601	+	0.0762697
abnormal neocortex morphology	MGI	21	+	0.0785085	1	+	0.294791	1	+	0.118835	1	-	0.755396	-	0.871872	-	0.657968
abnormal fear/anxiety-related behavior	MGI	216	+	0.0806383	1	+	3.18958e-06	0.00128221	-	0.967728	1	+	0.147904	+	1.83361e-08	-	0.999581
abnormal synaptic depression	MGI	73	+	0.0843202	1	+	0.270593	1	+	0.149155	1	+	0.496112	-	0.533207	-	0.567387
abnormal somatic nervous system morphology	MGI	597	+	0.088652	1	+	0.28904	1	+	0.169372	1	+	0.118186	+	7.60739e-05	-	0.838787
abnormal hypothalamus morphology	MGI	31	+	0.0936336	1	+	0.151679	1	+	0.0822424	1	+	0.00668173	+	0.293322	+	0.00204892
abnormal limbic system morphology	MGI	241	+	0.0967486	1	+	0.154962	1	+	0.121128	1	+	0.167656	-	0.790666	+	0.0301375
abnormal emotion/affect behavior	MGI	369	+	0.103654	1	+	1.10134e-05	0.0044274	-	0.989592	1	+	0.110251	+	2.71608e-08	-	0.9998
abnormal brain morphology	MGI	1063	+	0.107713	1	+	0.0128801	1	+	0.283184	1	+	0.33622	+	0.0578061	+	0.347975
abnormal nervous system development	MGI	801	+	0.109511	1	+	0.000727955	0.292638	-	0.671381	1	+	0.425221	+	0.00800284	-	0.84953
Synaptic vesicle: Glu-enriched	(Gronborg et al., 2010)	22	+	0.118773	1	-	0.607038	1	+	0.0636949	1	+	0.0860435	+	0.370104	+	0.0712798
abnormal axon extension	MGI	46	+	0.126021	1	+	0.000274344	0.110286	-	0.972438	1	+	0.168456	+	0.000125901	-	0.987987
abnormal nervous system electrophysiology	MGI	204	+	0.126367	1	+	0.120706	1	+	0.20626	1	+	0.024667	-	0.758504	+	0.00264489
abnormal brainstem morphology	MGI	161	+	0.133916	1	+	0.0169231	1	-	0.512991	1	+	0.104615	+	0.0627827	+	0.202604
abnormal neuronal migration	MGI	83	+	0.133963	1	+	0.336008	1	+	0.123891	1	+	0.0349064	+	0.387118	+	0.0209946
abnormal diencephalon morphology	MGI	200	+	0.135915	1	+	0.0581941	1	+	0.302439	1	-	0.806712	+	0.156713	-	0.889525
abnormal conditioned place preference behavior	MGI	27	+	0.140458	1	+	0.0736806	1	+	0.4471	1	+	0.00515656	+	0.00303334	+	0.424311
abnormal response to novelty	MGI	152	+	0.154381	1	+	0.000792252	0.318485	-	0.961844	1	+	0.148522	+	9.21469e-06	-	0.996513
abnormal inhibitory postsynaptic currents	MGI	53	+	0.154855	1	+	0.467394	1	+	0.0980911	1	+	0.0445809	+	0.359195	+	0.020158
abnormal temporal lobe morphology	MGI	211	+	0.164003	1	+	0.209945	1	+	0.20732	1	+	0.341684	-	0.823442	+	0.104421
abnormal innervation	MGI	131	+	0.175566	1	-	0.8612	1	+	0.013132	1	+	0.0143136	+	0.40045	+	0.0052728
abnormal somatosensory cortex morphology	MGI	20	+	0.177375	1	+	0.00139477	0.560698	-	0.592115	1	+	0.0875709	+	0.00297481	-	0.55499
abnormal neuron apoptosis	MGI	156	+	0.177492	1	+	0.161129	1	+	0.372762	1	+	0.0823424	-	0.59771	+	0.0480728
abnormal third ventricle morphology	MGI	53	+	0.183296	1	-	0.51256	1	+	0.103744	1	+	0.295957	-	0.614477	+	0.174499
abnormal synapse morphology	MGI	97	+	0.185171	1	+	0.135405	1	+	0.454822	1	+	0.0566324	+	0.0375508	+	0.286559
Synaptic vesicle: GABA-enriched	(Gronborg et al., 2010)	23	+	0.200138	1	-	0.955061	1	+	0.0365751	1	+	0.0276685	-	0.99296	+	5.45911e-05
abnormal parietal lobe morphology	MGI	24	+	0.202042	1	+	0.00355655	1	-	0.593429	1	+	0.0967092	+	0.00297481	-	0.559503
abnormal brain ventricle morphology	MGI	154	+	0.228166	1	+	0.330739	1	+	0.212836	1	+	0.432926	+	0.422103	+	0.362975
abnormal brain ventricle/choroid plexus morphology	MGI	207	+	0.244424	1	+	0.49992	1	+	0.117866	1	-	0.550968	-	0.640746	+	0.282027
abnormal glial cell physiology	MGI	56	+	0.264609	1	-	0.956145	1	+	0.04424	1	-	0.838696	-	0.991189	+	0.327359
abnormal cerebral cortex pyramidal cell morphology	MGI	21	+	0.279518	1	+	0.0365055	1	-	0.691953	1	+	0.38679	+	0.0504803	-	0.761896
Chrna7	(Paulo et al., 2009)	54	+	0.281177	1	+	0.0085362	1	-	0.639658	1	+	0.135605	+	0.00230621	-	0.588331
abnormal lateral ventricle morphology	MGI	96	+	0.303159	1	+	0.319084	1	+	0.296229	1	-	0.513683	+	0.366311	+	0.475822
abnormal spinal cord morphology	MGI	208	+	0.306369	1	-	0.744644	1	+	0.197556	1	+	0.101634	-	0.596433	+	0.0604312
abnormal nervous system tract morphology	MGI	115	+	0.317349	1	+	0.253586	1	+	0.405232	1	+	0.120861	+	0.218127	+	0.157489
fatigue	MGI	31	+	0.329589	1	+	0.44729	1	+	0.467495	1	+	0.156957	-	0.554504	+	0.140731
abnormal neural tube morphology/development	MGI	388	+	0.345034	1	+	0.0550645	1	-	0.664182	1	-	0.837873	-	0.523587	-	0.834907
abnormal paired-pulse facilitation	MGI	38	+	0.347363	1	-	0.76955	1	+	0.189686	1	-	0.599747	-	0.875371	+	0.358724
abnormal fourth ventricle morphology	MGI	20	+	0.360822	1	-	0.910064	1	+	0.202765	1	+	0.323549	NA	NA	+	0.238469
abnormal dopaminergic neuron morphology	MGI	28	+	0.361879	1	+	0.0644801	1	-	0.808274	1	+	0.213315	-	0.556282	+	0.183186
abnormal postnatal subventricular zone morphology	MGI	21	+	0.376859	1	-	0.918604	1	+	0.14017	1	+	0.42821	-	0.979955	+	0.0485749
abnormal forebrain development	MGI	129	+	0.388535	1	-	0.604935	1	+	0.394053	1	-	0.65726	-	0.717238	-	0.592439
abnormal response to new environment	MGI	123	+	0.403037	1	+	0.0172234	1	-	0.946505	1	+	0.415946	+	0.00127635	-	0.983997
abnormal corpus callosum morphology	MGI	77	+	0.420284	1	-	0.702704	1	+	0.233278	1	+	0.229168	-	0.78527	+	0.0938681
abnormal hippocampus morphology	MGI	205	+	0.420592	1	+	0.209945	1	-	0.518647	1	+	0.357156	-	0.823442	+	0.113545
abnormal glutamate-mediated receptor currents	MGI	41	+	0.434899	1	+	0.449993	1	+	0.472237	1	+	0.496891	+	0.231225	-	0.676505
abnormal midbrain morphology	MGI	96	+	0.439802	1	+	0.0985869	1	-	0.773907	1	+	0.44487	+	0.438465	+	0.41869
CYFIP1_all	(Rubeis et al, 2013)	35	+	0.440564	1	+	0.0486276	1	-	0.898713	1	-	0.540369	-	0.721027	+	0.441244
abnormal axon morphology	MGI	122	+	0.442541	1	+	0.418804	1	-	0.545099	1	-	0.642206	-	0.694118	-	0.62283
abnormal basal ganglion morphology	MGI	64	+	0.445082	1	+	0.074723	1	-	0.823628	1	+	0.472509	-	0.588434	+	0.38948
Presynapse	Pre-synaptic active zone + Synaptic vesicle	485	+	0.465734	1	+	0.238613	1	-	0.649806	1	+	0.455785	+	0.338602	-	0.583889
abnormal brain development	MGI	487	-	0.521733	1	+	0.107379	1	-	0.677483	1	-	0.803302	+	0.0637643	-	0.870715
abnormal action potential	MGI	78	-	0.560136	1	-	0.502433	1	-	0.533843	1	+	0.465911	-	0.695759	+	0.298035
abnormal brain white matter morphology	MGI	123	-	0.56367	1	-	0.559943	1	-	0.526639	1	+	0.243234	+	0.428837	+	0.232236
abnormal spatial reference memory	MGI	37	-	0.580784	1	-	0.742763	1	+	0.428423	1	+	0.456034	-	0.532554	+	0.353731
abnormal sexual interaction	MGI	66	-	0.599209	1	-	0.582234	1	-	0.549762	1	-	0.8357	-	0.92604	-	0.600968
Synaptic vesicle	(Takamori et al., 2006) + Synaptic vesicle: GABA-enriched + Synaptic vesicle: Glu-enriched	370	-	0.601514	1	+	0.0688068	1	-	0.917976	1	-	0.665292	+	0.0747792	-	0.948703
abnormal neuronal precursor cell number	MGI	30	-	0.608492	1	-	0.990279	1	+	0.253584	1	-	0.521351	-	0.999824	+	0.00662254
abnormal microglial cell morphology	MGI	51	-	0.613918	1	-	0.981814	1	+	0.213256	1	-	0.814012	-	0.933218	-	0.58509
abnormal hindbrain development	MGI	114	-	0.620738	1	+	0.130111	1	-	0.95777	1	-	0.747203	+	0.0118072	-	0.997609
abnormal discrimination learning	MGI	20	-	0.637204	1	-	0.679522	1	-	0.532368	1	-	0.953188	-	0.89591	-	0.912984
abnormal object recognition memory	MGI	42	-	0.65067	1	-	0.872881	1	-	0.540544	1	+	0.190721	-	0.826752	+	0.0533114
abnormal circadian rhythm	MGI	66	-	0.678314	1	-	0.761012	1	+	0.488205	1	+	0.409938	-	0.835205	+	0.179496
abnormal glial cell morphology	MGI	219	-	0.678948	1	+	0.199466	1	-	0.926529	1	-	0.503855	-	0.77092	+	0.41567
abnormal CNS glial cell morphology	MGI	161	-	0.692396	1	+	0.178545	1	-	0.919563	1	-	0.66281	-	0.829032	+	0.490309
abnormal pituitary gland morphology	MGI	83	-	0.702924	1	+	0.0146795	1	-	0.989213	1	-	0.997954	+	0.0825494	-	0.999927
abnormal ependyma morphology	MGI	21	-	0.735447	1	-	0.534487	1	-	0.606498	1	-	0.945693	-	0.568039	-	0.873554
abnormal cerebellum development	MGI	83	-	0.749937	1	-	0.856512	1	-	0.508384	1	-	0.565836	-	0.857708	+	0.316354
abnormal oligodendrocyte morphology	MGI	29	-	0.76186	1	+	0.300073	1	-	0.90103	1	-	0.681688	-	0.56048	-	0.753635
abnormal embryonic/fetal subventricular zone morphology	MGI	31	-	0.772269	1	-	0.739414	1	-	0.727369	1	-	0.503792	-	0.960943	+	0.220807
5HT_2C	(Becamel et al., 2002)	16	-	0.776221	1	NA	NA	NA	-	0.761572	1	-	0.691164	NA	NA	-	0.64785
abnormal axon guidance	MGI	38	-	0.792716	1	-	0.731118	1	-	0.679536	1	-	0.863693	-	0.910236	-	0.652568
abnormal brain vasculature morphology	MGI	32	-	0.795467	1	-	0.757849	1	-	0.74486	1	-	0.888199	-	0.767538	-	0.849892
abnormal astrocyte morphology	MGI	85	-	0.852371	1	-	0.673243	1	-	0.850478	1	-	0.879184	-	0.845341	-	0.827612
abnormal nerve conduction	MGI	42	-	0.891252	1	-	0.691418	1	-	0.88592	1	-	0.624466	-	0.694049	-	0.536889
abnormal stratification in cerebral cortex	MGI	25	-	0.896391	1	-	0.869781	1	-	0.779791	1	-	0.88924	-	0.996964	+	0.405104
abnormal myelination	MGI	117	-	0.982199	1	-	0.694642	1	-	0.983684	1	-	0.979318	-	0.678938	-	0.981173
