# Supplementary material for: Novel Findings from CNVs Implicate Inhibitory and Excitatory Signaling Complexes in Schizophrenia
Source: Neuron. 2015 Jun 3;86(5):1203–14. doi: 10.1016/j.neuron.2015.04.022 (PMC4460187; doi:10.1016/j.neuron.2015.04.022)
Supplement: Table S2. Known Schizophrenia Loci, Related to Tables 1–4 [file mmc3.xlsx]

## Sheet: Table S2
Table S2: Known schizophrenia loci (taken from Rees et al., 2014)
		ISC				MGS				CLOZUK
		case ( N = 3395)		ctrl (N = 3185)		case ( N = 2215)		ctrl (N = 2556)		case ( N = 5745)		ctrl (N = 10675)
Locus	Position (Mb, hg19)	N	rate (%)	N	rate (%)	N	rate (%)	N	rate (%)	N	rate (%)	N	rate (%)
1q21.1del	chr1:146,57-147,39	9	0.27	1	0.031	1	0.045	1	0.039	11	0.19	4	0.037
1q21.1dup	chr1:146,57-147,39	2	0.059	1	0.031	4	0.18	1	0.039	7	0.12	6	0.056
NRXN1 exonic del	chr2:50,14-51,25	2	0.059	1	0.031	9	0.41	1	0.039	9	0.16	3	0.028
3q29del	chr3:195,73-197,34	2	0.059	0	0	3	0.14	0	0	4	0.07	0	0
Williams Beuren Syndrome dup	chr7:72,74-74,14	2	0.059	0	0	2	0.09	1	0.039	2	0.035	1	0.0094
15q11.2del	chr15:22,80-23,09	25	0.74	11	0.35	11	0.5	14	0.55	41	0.71	45	0.42
Prader-Willi/Angelman dup	chr15:24,82-28,43	1	0.029	0	0	1	0.045	0	0	8	0.14	0	0
15q13.3del	chr15:31,13-32,48	8	0.24	0	0	5	0.23	1	0.039	4	0.07	3	0.028
16p13.11dup	chr16:15,51-16,30	12	0.35	7	0.22	7	0.32	11	0.43	22	0.38	20	0.19	Total
16p11.2 dup	chr16:29,64-30,20	4	0.12	1	0.031	7	0.32	0	0	25	0.44	2	0.019	case ( N =11355)		ctrl (N =16416)
22q11.2 del	chr22:19,02-20,26	10	0.29	0	0	17	0.77	0	0	17	0.3	0	0	N	rate (%)	N	rate (%)
Total		77	2.27	22	0.69	67	3.02	30	1.17	150	2.61	84	0.79	294	2.59	136	0.83
All CNVs > 100kb		2654	78.17	2356	73.97	1757	79.32	1884	73.71	3728	64.89	6229	58.35	8139	71.68	10469	63.77
