# Supplementary material for: Novel Findings from CNVs Implicate Inhibitory and Excitatory Signaling Complexes in Schizophrenia
Source: Neuron. 2015 Jun 3;86(5):1203–14. doi: 10.1016/j.neuron.2015.04.022 (PMC4460187; doi:10.1016/j.neuron.2015.04.022)
Supplement: Table S4. Enriched CNS Gene Sets, Single-Gene Association, Combined, Related to Results [file mmc4.xlsx]

## Sheet: Table S4
Table S4: Enriched CNS gene sets, single-gene association (combined)
gene set	gene id	gene symbol	chr	start	end	N case	N ctrl	P	P (adjusted)	known locus	locus type
NMDAR network	2782	GNB1	1	1716725	1822526	10	0	2.06309e-05	0.471973
	1740	DLG2	11	83166055	85338314	15	4	0.000714299	1
	5595	MAPK3	16	30125426	30134630	38	12	0.00165668	1	16p11.2	dup
	88	ACTN2	1	236849770	236927558	2	0	0.0230199	1
	4905	NSF	17	44668035	44834830	2	0	0.0323492	1
	22941	SHANK2	11	70313961	70935808	2	0	0.032676	1
	4644	MYO5A	15	52599480	52821247	2	0	0.0492889	1
GABAA	2563	GABRD	1	1950768	1962192	9	0	6.34145e-05	1
	9378	NRXN1	2	50145643	51259674	29	12	0.000129676	1	NRXN1	del
	2558	GABRA5	15	27111866	27194357	10	0	0.000279373	1	Angelman/Prader-Willi	dup
	2562	GABRB3	15	26788693	27018935	10	1	0.00388273	1	Angelman/Prader-Willi	dup
	10243	GPHN	14	66974125	67648525	6	2	0.0261309	1
abnormal associative learning	2563	GABRD	1	1950768	1962192	9	0	6.34145e-05	1
	2558	GABRA5	15	27111866	27194357	10	0	0.000279373	1	Angelman/Prader-Willi	dup
	7337	UBE3A	15	25582396	25684175	10	0	0.000279373	1	Angelman/Prader-Willi	dup
	5595	MAPK3	16	30125426	30134630	38	12	0.00165668	1	16p11.2	dup
	84197	POMK	8	42948657	42978323	10	1	0.00198986	1
	8448	DOC2A	16	30016835	30022401	39	13	0.0032585	1	16p11.2	dup
	27185	DISC1	1	231762561	232177018	32	21	0.00485776	1
	7461	CLIP2	7	73703805	73820273	8	1	0.0185531	1	Williams Beuren Syndrome	dup
	8844	KSR1	17	25799036	25950718	2	0	0.0233927	1
	1137	CHRNA4	20	61974665	61992695	2	0	0.0309432	1
	814	CAMK4	5	110559947	110820749	2	0	0.0310475	1
	2100	ESR2	14	64693751	64805268	2	0	0.0367443	1
	7458	EIF4H	7	73588706	73611429	7	1	0.0424358	1	Williams Beuren Syndrome	dup
	4644	MYO5A	15	52599480	52821247	2	0	0.0492889	1
	6357	CCL13	17	32683471	32685629	5	1	0.0496777	1
abnormal long term potentiation	2558	GABRA5	15	27111866	27194357	10	0	0.000279373	1	Angelman/Prader-Willi	dup
	7337	UBE3A	15	25582396	25684175	10	0	0.000279373	1	Angelman/Prader-Willi	dup
	5595	MAPK3	16	30125426	30134630	38	12	0.00165668	1	16p11.2	dup
	8448	DOC2A	16	30016835	30022401	39	13	0.0032585	1	16p11.2	dup
	27185	DISC1	1	231762561	232177018	32	21	0.00485776	1
	64506	CPEB1	15	83211951	83316728	5	1	0.0177115	1
	8844	KSR1	17	25799036	25950718	2	0	0.0233927	1
	22941	SHANK2	11	70313961	70935808	2	0	0.032676	1
	2100	ESR2	14	64693751	64805268	2	0	0.0367443	1
abnormal behavior	2782	GNB1	1	1716725	1822526	10	0	2.06309e-05	0.471973
	2563	GABRD	1	1950768	1962192	9	0	6.34145e-05	1
	9378	NRXN1	2	50145643	51259674	29	12	0.000129676	1	NRXN1	del
	2558	GABRA5	15	27111866	27194357	10	0	0.000279373	1	Angelman/Prader-Willi	dup
	4692	NDN	15	23930554	23932450	10	0	0.000279373	1	Angelman/Prader-Willi (extended)	dup
	7337	UBE3A	15	25582396	25684175	10	0	0.000279373	1	Angelman/Prader-Willi	dup
	5590	PRKCZ	1	1981909	2116834	7	0	0.000463877	1
	1740	DLG2	11	83166055	85338314	15	4	0.000714299	1
	200933	FBXO45	3	196295725	196315930	9	0	0.000764751	1	3q29	del
	23081	KDM4C	9	6720863	7175648	21	9	0.00102771	1
	54551	MAGEL2	15	23888696	23892993	11	1	0.00161313	1	Angelman/Prader-Willi (extended)	dup
	5595	MAPK3	16	30125426	30134630	38	12	0.00165668	1	16p11.2	dup
	5565	PRKAB2	1	146626685	146644129	35	15	0.00188844	1	1q21.1	del & dup
	84197	POMK	8	42948657	42978323	10	1	0.00198986	1
	6505	SLC1A1	9	4490427	4587469	11	2	0.00229774	1
	23102	TBC1D2B	15	78287327	78369994	5	0	0.00242663	1
	8448	DOC2A	16	30016835	30022401	39	13	0.0032585	1	16p11.2	dup
	2562	GABRB3	15	26788693	27018935	10	1	0.00388273	1	Angelman/Prader-Willi	dup
	27185	DISC1	1	231762561	232177018	32	21	0.00485776	1
	10630	PDPN	1	13910252	13944452	3	0	0.00851221	1
	5151	PDE8A	15	85525205	85682373	3	0	0.0123847	1
	6638	SNRPN	15	25068794	25664609	11	2	0.0124153	1	Angelman/Prader-Willi	dup
	1535	CYBA	16	88709697	88717457	3	0	0.0143012	1
	8120	AP3B2	15	83328033	83378635	5	1	0.0177115	1
	7461	CLIP2	7	73703805	73820273	8	1	0.0185531	1	Williams Beuren Syndrome	dup
	9607	CARTPT	5	71014990	71016875	3	0	0.0190262	1
	23287	AGTPBP1	9	88161454	88356944	5	1	0.0205862	1
	53405	CLIC5	6	45866188	46048085	5	1	0.0212805	1
	4771	NF2	22	29999545	30094589	3	0	0.0221871	1
	8844	KSR1	17	25799036	25950718	2	0	0.0233927	1
	7025	NR2F1	5	92919043	92929788	2	0	0.0234813	1
	53828	FXYD4	10	43867092	43871783	2	0	0.0250868	1
	10243	GPHN	14	66974125	67648525	6	2	0.0261309	1
	63951	DMRTA1	9	22446840	22452472	2	0	0.0264433	1
	26027	ACOT11	1	55013807	55100417	3	0	0.0264761	1
	57211	GPR126	6	142623056	142767403	2	0	0.026703	1
	79054	TRPM8	2	234826043	234928166	2	0	0.0292197	1
	54768	HYDIN	16	70841289	71264625	5	1	0.0298176	1
	104	ADARB1	21	46494493	46646478	5	1	0.0302099	1
	7068	THRB	3	24158644	24536313	2	0	0.0302146	1
	4824	NKX3-1	8	23536206	23540450	2	0	0.0306992	1
	55617	TASP1	20	13370036	13619583	2	0	0.030749	1
	1137	CHRNA4	20	61974665	61992695	2	0	0.0309432	1
	3785	KCNQ2	20	62037542	62103993	2	0	0.0309432	1
	814	CAMK4	5	110559947	110820749	2	0	0.0310475	1
	5000	ORC4	2	148687966	148779173	2	0	0.0311461	1
	8460	TPST1	7	65670259	65825438	2	0	0.0315736	1
	8707	B3GALT2	1	193147860	193155743	2	0	0.0322689	1
	10277	UBE4B	1	10093041	10241297	2	0	0.0325134	1
	22941	SHANK2	11	70313961	70935808	2	0	0.032676	1
	30837	SOCS7	17	36508007	36561846	2	0	0.0337113	1
	7378	UPP1	7	48128355	48148330	2	0	0.0349558	1
	353	APRT	16	88875877	88878342	5	1	0.0359588	1
	2100	ESR2	14	64693751	64805268	2	0	0.0367443	1
	51151	SLC45A2	5	33944721	33984780	2	0	0.0382962	1
	231	AKR1B1	7	134127107	134143888	2	0	0.0386719	1
	84132	USP42	7	6144550	6201195	2	0	0.0418904	1
	7458	EIF4H	7	73588706	73611429	7	1	0.0424358	1	Williams Beuren Syndrome	dup
	8924	HERC2	15	28356186	28567295	10	3	0.0426255	1	Angelman/Prader-Willi	dup
	9536	PTGES	9	132500615	132515344	2	0	0.0465243	1
	1861	TOR1A	9	132575221	132586441	2	0	0.0465243	1
	55697	VAC14	16	70721342	70835061	2	0	0.0473007	1
	55361	PI4K2A	10	99400443	99436187	2	0	0.0473916	1
	2548	GAA	17	78075355	78093679	2	0	0.0491858	1
	6448	SGSH	17	78183079	78194199	2	0	0.0491858	1
	5597	MAPK6	15	52311411	52358462	2	0	0.0492889	1
	4644	MYO5A	15	52599480	52821247	2	0	0.0492889	1
	6357	CCL13	17	32683471	32685629	5	1	0.0496777	1
abnormal CNS synaptic transmission	2563	GABRD	1	1950768	1962192	9	0	6.34145e-05	1
	9378	NRXN1	2	50145643	51259674	29	12	0.000129676	1	NRXN1	del
	2558	GABRA5	15	27111866	27194357	10	0	0.000279373	1	Angelman/Prader-Willi	dup
	7337	UBE3A	15	25582396	25684175	10	0	0.000279373	1	Angelman/Prader-Willi	dup
	1740	DLG2	11	83166055	85338314	15	4	0.000714299	1
	5595	MAPK3	16	30125426	30134630	38	12	0.00165668	1	16p11.2	dup
	84197	POMK	8	42948657	42978323	10	1	0.00198986	1
	8448	DOC2A	16	30016835	30022401	39	13	0.0032585	1	16p11.2	dup
	2562	GABRB3	15	26788693	27018935	10	1	0.00388273	1	Angelman/Prader-Willi	dup
	27185	DISC1	1	231762561	232177018	32	21	0.00485776	1
	27445	PCLO	7	82383321	82792197	4	0	0.00636507	1
	64506	CPEB1	15	83211951	83316728	5	1	0.0177115	1
	8844	KSR1	17	25799036	25950718	2	0	0.0233927	1
	104	ADARB1	21	46494493	46646478	5	1	0.0302099	1
	1137	CHRNA4	20	61974665	61992695	2	0	0.0309432	1
	3785	KCNQ2	20	62037542	62103993	2	0	0.0309432	1
	814	CAMK4	5	110559947	110820749	2	0	0.0310475	1
	22941	SHANK2	11	70313961	70935808	2	0	0.032676	1
	2100	ESR2	14	64693751	64805268	2	0	0.0367443	1
	4644	MYO5A	15	52599480	52821247	2	0	0.0492889	1
thin cerebral cortex	2782	GNB1	1	1716725	1822526	10	0	2.06309e-05	0.471973
	27185	DISC1	1	231762561	232177018	32	21	0.00485776	1
	54768	HYDIN	16	70841289	71264625	5	1	0.0298176	1
abnormal consumption behavior	2782	GNB1	1	1716725	1822526	10	0	2.06309e-05	0.471973
	2558	GABRA5	15	27111866	27194357	10	0	0.000279373	1	Angelman/Prader-Willi	dup
	54551	MAGEL2	15	23888696	23892993	11	1	0.00161313	1	Angelman/Prader-Willi (extended)	dup
	27185	DISC1	1	231762561	232177018	32	21	0.00485776	1
	6638	SNRPN	15	25068794	25664609	11	2	0.0124153	1	Angelman/Prader-Willi	dup
	9607	CARTPT	5	71014990	71016875	3	0	0.0190262	1
	7025	NR2F1	5	92919043	92929788	2	0	0.0234813	1
	53828	FXYD4	10	43867092	43871783	2	0	0.0250868	1
	10243	GPHN	14	66974125	67648525	6	2	0.0261309	1
	26027	ACOT11	1	55013807	55100417	3	0	0.0264761	1
	55617	TASP1	20	13370036	13619583	2	0	0.030749	1
	30837	SOCS7	17	36508007	36561846	2	0	0.0337113	1
	353	APRT	16	88875877	88878342	5	1	0.0359588	1
	231	AKR1B1	7	134127107	134143888	2	0	0.0386719	1
	1861	TOR1A	9	132575221	132586441	2	0	0.0465243	1
	5597	MAPK6	15	52311411	52358462	2	0	0.0492889	1
	6357	CCL13	17	32683471	32685629	5	1	0.0496777	1
abnormal cued conditioning behavior	2563	GABRD	1	1950768	1962192	9	0	6.34145e-05	1
	2558	GABRA5	15	27111866	27194357	10	0	0.000279373	1	Angelman/Prader-Willi	dup
	84197	POMK	8	42948657	42978323	10	1	0.00198986	1
	8844	KSR1	17	25799036	25950718	2	0	0.0233927	1
	814	CAMK4	5	110559947	110820749	2	0	0.0310475	1
	2100	ESR2	14	64693751	64805268	2	0	0.0367443	1
	7458	EIF4H	7	73588706	73611429	7	1	0.0424358	1	Williams Beuren Syndrome	dup
abnormal synaptic transmission	2563	GABRD	1	1950768	1962192	9	0	6.34145e-05	1
	9378	NRXN1	2	50145643	51259674	29	12	0.000129676	1	NRXN1	del
	2558	GABRA5	15	27111866	27194357	10	0	0.000279373	1	Angelman/Prader-Willi	dup
	7337	UBE3A	15	25582396	25684175	10	0	0.000279373	1	Angelman/Prader-Willi	dup
	1740	DLG2	11	83166055	85338314	15	4	0.000714299	1
	5595	MAPK3	16	30125426	30134630	38	12	0.00165668	1	16p11.2	dup
	84197	POMK	8	42948657	42978323	10	1	0.00198986	1
	8448	DOC2A	16	30016835	30022401	39	13	0.0032585	1	16p11.2	dup
	2562	GABRB3	15	26788693	27018935	10	1	0.00388273	1	Angelman/Prader-Willi	dup
	27185	DISC1	1	231762561	232177018	32	21	0.00485776	1
	27445	PCLO	7	82383321	82792197	4	0	0.00636507	1
	64506	CPEB1	15	83211951	83316728	5	1	0.0177115	1
	8844	KSR1	17	25799036	25950718	2	0	0.0233927	1
	5979	RET	10	43572517	43625799	2	0	0.0240264	1
	104	ADARB1	21	46494493	46646478	5	1	0.0302099	1
	1137	CHRNA4	20	61974665	61992695	2	0	0.0309432	1
	3785	KCNQ2	20	62037542	62103993	2	0	0.0309432	1
	814	CAMK4	5	110559947	110820749	2	0	0.0310475	1
	22941	SHANK2	11	70313961	70935808	2	0	0.032676	1
	2100	ESR2	14	64693751	64805268	2	0	0.0367443	1
	4644	MYO5A	15	52599480	52821247	2	0	0.0492889	1
abnormal learning/memory/conditioning	2563	GABRD	1	1950768	1962192	9	0	6.34145e-05	1
	9378	NRXN1	2	50145643	51259674	29	12	0.000129676	1	NRXN1	del
	2558	GABRA5	15	27111866	27194357	10	0	0.000279373	1	Angelman/Prader-Willi	dup
	4692	NDN	15	23930554	23932450	10	0	0.000279373	1	Angelman/Prader-Willi (extended)	dup
	7337	UBE3A	15	25582396	25684175	10	0	0.000279373	1	Angelman/Prader-Willi	dup
	5595	MAPK3	16	30125426	30134630	38	12	0.00165668	1	16p11.2	dup
	84197	POMK	8	42948657	42978323	10	1	0.00198986	1
	8448	DOC2A	16	30016835	30022401	39	13	0.0032585	1	16p11.2	dup
	27185	DISC1	1	231762561	232177018	32	21	0.00485776	1
	7461	CLIP2	7	73703805	73820273	8	1	0.0185531	1	Williams Beuren Syndrome	dup
	8844	KSR1	17	25799036	25950718	2	0	0.0233927	1
	7068	THRB	3	24158644	24536313	2	0	0.0302146	1
	1137	CHRNA4	20	61974665	61992695	2	0	0.0309432	1
	814	CAMK4	5	110559947	110820749	2	0	0.0310475	1
	22941	SHANK2	11	70313961	70935808	2	0	0.032676	1
	2100	ESR2	14	64693751	64805268	2	0	0.0367443	1
	7458	EIF4H	7	73588706	73611429	7	1	0.0424358	1	Williams Beuren Syndrome	dup
	4644	MYO5A	15	52599480	52821247	2	0	0.0492889	1
	6357	CCL13	17	32683471	32685629	5	1	0.0496777	1
