# Supplementary material for: Novel Findings from CNVs Implicate Inhibitory and Excitatory Signaling Complexes in Schizophrenia
Source: Neuron. 2015 Jun 3;86(5):1203–14. doi: 10.1016/j.neuron.2015.04.022 (PMC4460187; doi:10.1016/j.neuron.2015.04.022)
Supplement: Table S5. Enriched CNS Gene Sets, Single-Gene Association, Deletions, Related to Results [file mmc5.xlsx]

## Sheet: Table S5
Table S5: Enriched CNS gene sets, single-gene association (deletions)
gene set	gene id	gene symbol	chr	start	end	N case	N ctrl	P	P (adjusted)	known locus	locus type
PSD-95 (core)	5413	SEPT5	22	19701987	19710845	44	0	1.45221e-06	0.0332223	22q11.2	del
	9378	NRXN1	2	50145643	51259674	28	12	0.000131631	1	NRXN1	del
	1740	DLG2	11	83166055	85338314	14	4	0.000773315	1
	1739	DLG1	3	196769431	197025447	10	0	0.000835285	1	3q29	del
	9229	DLGAP1	18	3496030	4455266	2	0	0.0386033	1
abnormal neural plate morphology	7290	HIRA	22	19318224	19419219	43	0	3.08191e-06	0.0705049	22q11.2	del
abnormal prepulse inhibition	5413	SEPT5	22	19701987	19710845	44	0	1.45221e-06	0.0332223	22q11.2	del
	6899	TBX1	22	19744226	19771116	44	0	1.45221e-06	0.0332223	22q11.2	del
	54584	GNB1L	22	19775934	19842462	44	0	1.45221e-06	0.0332223	22q11.2	del
	54487	DGCR8	22	20067755	20099400	44	0	1.45221e-06	0.0332223	22q11.2	del
	29801	ZDHHC8	22	20119364	20135530	44	0	1.45221e-06	0.0332223	22q11.2	del
	9378	NRXN1	2	50145643	51259674	28	12	0.000131631	1	NRXN1	del
abnormal behavior	5413	SEPT5	22	19701987	19710845	44	0	1.45221e-06	0.0332223	22q11.2	del
	6899	TBX1	22	19744226	19771116	44	0	1.45221e-06	0.0332223	22q11.2	del
	1312	COMT	22	19929263	19957498	44	0	1.45221e-06	0.0332223	22q11.2	del
	421	ARVCF	22	19957402	20004309	44	0	1.45221e-06	0.0332223	22q11.2	del
	54487	DGCR8	22	20067755	20099400	44	0	1.45221e-06	0.0332223	22q11.2	del
	29801	ZDHHC8	22	20119364	20135530	44	0	1.45221e-06	0.0332223	22q11.2	del
	65078	RTN4R	22	20228938	20255816	44	0	1.45221e-06	0.0332223	22q11.2	del
	9378	NRXN1	2	50145643	51259674	28	12	0.000131631	1	NRXN1	del
	1740	DLG2	11	83166055	85338314	14	4	0.000773315	1
	1739	DLG1	3	196769431	197025447	10	0	0.000835285	1	3q29	del
	9127	P2RX6	22	21369442	21382302	38	2	0.0020055	1	22q11.2 (extended)	del
	200933	FBXO45	3	196295725	196315930	9	0	0.00241479	1	3q29	del
	1139	CHRNA7	15	32322691	32462384	19	4	0.00379012	1	15q13.3	del
	6505	SLC1A1	9	4490427	4587469	5	0	0.00492652	1
	5565	PRKAB2	1	146626685	146644129	22	6	0.0120788	1	1q21.1	del & dup
	5151	PDE8A	15	85525205	85682373	3	0	0.01406	1
	56925	LXN	3	158384203	158390482	2	0	0.0252292	1
	9607	CARTPT	5	71014990	71016875	2	0	0.0290126	1
	57211	GPR126	6	142623056	142767403	2	0	0.0299236	1
	1201	CLN3	16	28488600	28503623	3	0	0.0313338	1
	112869	CCDC101	16	28565249	28603111	3	0	0.0313338	1
	23431	AP4E1	15	51200946	51298097	2	0	0.0361839	1
	814	CAMK4	5	110559947	110820749	2	0	0.0447577	1
	55790	CSGALNACT1	8	19261672	19540261	3	1	0.0475637	1
abnormal fear/anxiety-related behavior	5413	SEPT5	22	19701987	19710845	44	0	1.45221e-06	0.0332223	22q11.2	del
	6899	TBX1	22	19744226	19771116	44	0	1.45221e-06	0.0332223	22q11.2	del
	1312	COMT	22	19929263	19957498	44	0	1.45221e-06	0.0332223	22q11.2	del
	1139	CHRNA7	15	32322691	32462384	19	4	0.00379012	1	15q13.3	del
	814	CAMK4	5	110559947	110820749	2	0	0.0447577	1
	55790	CSGALNACT1	8	19261672	19540261	3	1	0.0475637	1
abnormal CNS synaptic transmission	5413	SEPT5	22	19701987	19710845	44	0	1.45221e-06	0.0332223	22q11.2	del
	6899	TBX1	22	19744226	19771116	44	0	1.45221e-06	0.0332223	22q11.2	del
	54584	GNB1L	22	19775934	19842462	44	0	1.45221e-06	0.0332223	22q11.2	del
	54487	DGCR8	22	20067755	20099400	44	0	1.45221e-06	0.0332223	22q11.2	del
	29801	ZDHHC8	22	20119364	20135530	44	0	1.45221e-06	0.0332223	22q11.2	del
	9378	NRXN1	2	50145643	51259674	28	12	0.000131631	1	NRXN1	del
	1740	DLG2	11	83166055	85338314	14	4	0.000773315	1
	1139	CHRNA7	15	32322691	32462384	19	4	0.00379012	1	15q13.3	del
	27445	PCLO	7	82383321	82792197	3	0	0.0229523	1
	814	CAMK4	5	110559947	110820749	2	0	0.0447577	1
abnormal spatial working memory	6899	TBX1	22	19744226	19771116	44	0	1.45221e-06	0.0332223	22q11.2	del
	54487	DGCR8	22	20067755	20099400	44	0	1.45221e-06	0.0332223	22q11.2	del
abnormal synaptic transmission	5413	SEPT5	22	19701987	19710845	44	0	1.45221e-06	0.0332223	22q11.2	del
	6899	TBX1	22	19744226	19771116	44	0	1.45221e-06	0.0332223	22q11.2	del
	54584	GNB1L	22	19775934	19842462	44	0	1.45221e-06	0.0332223	22q11.2	del
	54487	DGCR8	22	20067755	20099400	44	0	1.45221e-06	0.0332223	22q11.2	del
	29801	ZDHHC8	22	20119364	20135530	44	0	1.45221e-06	0.0332223	22q11.2	del
	9378	NRXN1	2	50145643	51259674	28	12	0.000131631	1	NRXN1	del
	1740	DLG2	11	83166055	85338314	14	4	0.000773315	1
	1139	CHRNA7	15	32322691	32462384	19	4	0.00379012	1	15q13.3	del
	27445	PCLO	7	82383321	82792197	3	0	0.0229523	1
	814	CAMK4	5	110559947	110820749	2	0	0.0447577	1
abnormal emotion/affect behavior	5413	SEPT5	22	19701987	19710845	44	0	1.45221e-06	0.0332223	22q11.2	del
	6899	TBX1	22	19744226	19771116	44	0	1.45221e-06	0.0332223	22q11.2	del
	1312	COMT	22	19929263	19957498	44	0	1.45221e-06	0.0332223	22q11.2	del
	54487	DGCR8	22	20067755	20099400	44	0	1.45221e-06	0.0332223	22q11.2	del
	29801	ZDHHC8	22	20119364	20135530	44	0	1.45221e-06	0.0332223	22q11.2	del
	65078	RTN4R	22	20228938	20255816	44	0	1.45221e-06	0.0332223	22q11.2	del
	1139	CHRNA7	15	32322691	32462384	19	4	0.00379012	1	15q13.3	del
	814	CAMK4	5	110559947	110820749	2	0	0.0447577	1
	55790	CSGALNACT1	8	19261672	19540261	3	1	0.0475637	1
abnormal neuron differentiation	6899	TBX1	22	19744226	19771116	44	0	1.45221e-06	0.0332223	22q11.2	del
	65078	RTN4R	22	20228938	20255816	44	0	1.45221e-06	0.0332223	22q11.2	del
	200933	FBXO45	3	196295725	196315930	9	0	0.00241479	1	3q29	del
	729920	ISPD	7	16127152	16460947	2	0	0.0276486	1
	57211	GPR126	6	142623056	142767403	2	0	0.0299236	1
abnormal spatial learning	5413	SEPT5	22	19701987	19710845	44	0	1.45221e-06	0.0332223	22q11.2	del
	54487	DGCR8	22	20067755	20099400	44	0	1.45221e-06	0.0332223	22q11.2	del
	65078	RTN4R	22	20228938	20255816	44	0	1.45221e-06	0.0332223	22q11.2	del
	1139	CHRNA7	15	32322691	32462384	19	4	0.00379012	1	15q13.3	del
abnormal social/conspecific interaction	5413	SEPT5	22	19701987	19710845	44	0	1.45221e-06	0.0332223	22q11.2	del
	6899	TBX1	22	19744226	19771116	44	0	1.45221e-06	0.0332223	22q11.2	del
	1312	COMT	22	19929263	19957498	44	0	1.45221e-06	0.0332223	22q11.2	del
	54487	DGCR8	22	20067755	20099400	44	0	1.45221e-06	0.0332223	22q11.2	del
	65078	RTN4R	22	20228938	20255816	44	0	1.45221e-06	0.0332223	22q11.2	del
	9378	NRXN1	2	50145643	51259674	28	12	0.000131631	1	NRXN1	del
abnormal learning/memory/conditioning	5413	SEPT5	22	19701987	19710845	44	0	1.45221e-06	0.0332223	22q11.2	del
	6899	TBX1	22	19744226	19771116	44	0	1.45221e-06	0.0332223	22q11.2	del
	54487	DGCR8	22	20067755	20099400	44	0	1.45221e-06	0.0332223	22q11.2	del
	29801	ZDHHC8	22	20119364	20135530	44	0	1.45221e-06	0.0332223	22q11.2	del
	65078	RTN4R	22	20228938	20255816	44	0	1.45221e-06	0.0332223	22q11.2	del
	9378	NRXN1	2	50145643	51259674	28	12	0.000131631	1	NRXN1	del
	1139	CHRNA7	15	32322691	32462384	19	4	0.00379012	1	15q13.3	del
	814	CAMK4	5	110559947	110820749	2	0	0.0447577	1
abnormal miniature excitatory postsynaptic currents	9378	NRXN1	2	50145643	51259674	28	12	0.000131631	1	NRXN1	del
