# Supplementary material for: Novel Findings from CNVs Implicate Inhibitory and Excitatory Signaling Complexes in Schizophrenia
Source: Neuron. 2015 Jun 3;86(5):1203–14. doi: 10.1016/j.neuron.2015.04.022 (PMC4460187; doi:10.1016/j.neuron.2015.04.022)
Supplement: Table S6. Enriched CNS Gene Sets, Single-Gene Association, Duplications, Related to Results [file mmc6.xlsx]

## Sheet: Table S6
Table S6: Enriched CNS gene sets, single-gene association (duplications)
gene set	gene id	gene symbol	chr	start	end	N case	N ctrl	P	P (adjusted)	known locus	locus type
abnormal associative learning	5595	MAPK3	16	30125426	30134630	35	2	1.20693e-09	2.76e-05	16p11.2	dup
	8448	DOC2A	16	30016835	30022401	36	3	1.07552e-08	0.000246	16p11.2	dup
	2558	GABRA5	15	27111866	27194357	10	0	1.59312e-05	0.364459	Angelman/Prader-Willi	dup
	7337	UBE3A	15	25582396	25684175	10	0	1.59312e-05	0.364459	Angelman/Prader-Willi	dup
	2563	GABRD	1	1950768	1962192	9	0	6.75165e-05	1
	84197	POMK	8	42948657	42978323	10	1	0.00150113	1
	729230	CCR2	3	46395235	46402413	7	0	0.00662997	1
	27185	DISC1	1	231762561	232177018	32	21	0.00754738	1
	7461	CLIP2	7	73703805	73820273	8	1	0.00994752	1	Williams Beuren Syndrome	dup
	7458	EIF4H	7	73588706	73611429	7	1	0.0229972	1	Williams Beuren Syndrome	dup
	8844	KSR1	17	25799036	25950718	2	0	0.0250341	1
	1137	CHRNA4	20	61974665	61992695	2	0	0.030826	1
	6357	CCL13	17	32683471	32685629	5	1	0.0386054	1
	9569	GTF2IRD1	7	73868120	74016931	7	2	0.0401124	1	Williams Beuren Syndrome	dup
	3984	LIMK1	7	73498107	73536855	6	1	0.0437572	1	Williams Beuren Syndrome	dup
	6804	STX1A	7	73113535	73134017	6	1	0.0437572	1	Williams Beuren Syndrome	dup
NMDAR network	5595	MAPK3	16	30125426	30134630	35	2	1.20693e-09	2.76e-05	16p11.2	dup
	2782	GNB1	1	1716725	1822526	10	0	2.31787e-05	0.53026
	88	ACTN2	1	236849770	236927558	2	0	0.0253649	1
	4905	NSF	17	44668035	44834830	2	0	0.0321712	1
	22941	SHANK2	11	70313961	70935808	2	0	0.0332876	1
	6804	STX1A	7	73113535	73134017	6	1	0.0437572	1	Williams Beuren Syndrome	dup
abnormal long term potentiation	5595	MAPK3	16	30125426	30134630	35	2	1.20693e-09	2.76e-05	16p11.2	dup
	8448	DOC2A	16	30016835	30022401	36	3	1.07552e-08	0.000246	16p11.2	dup
	2558	GABRA5	15	27111866	27194357	10	0	1.59312e-05	0.364459	Angelman/Prader-Willi	dup
	7337	UBE3A	15	25582396	25684175	10	0	1.59312e-05	0.364459	Angelman/Prader-Willi	dup
	27185	DISC1	1	231762561	232177018	32	21	0.00754738	1
	64506	CPEB1	15	83211951	83316728	5	1	0.0203113	1
	8844	KSR1	17	25799036	25950718	2	0	0.0250341	1
	22941	SHANK2	11	70313961	70935808	2	0	0.0332876	1
	3984	LIMK1	7	73498107	73536855	6	1	0.0437572	1	Williams Beuren Syndrome	dup
	6804	STX1A	7	73113535	73134017	6	1	0.0437572	1	Williams Beuren Syndrome	dup
abnormal avoidance learning behavior	5595	MAPK3	16	30125426	30134630	35	2	1.20693e-09	2.76e-05	16p11.2	dup
	8448	DOC2A	16	30016835	30022401	36	3	1.07552e-08	0.000246	16p11.2	dup
	729230	CCR2	3	46395235	46402413	7	0	0.00662997	1
	6357	CCL13	17	32683471	32685629	5	1	0.0386054	1
abnormal cued conditioning behavior	2558	GABRA5	15	27111866	27194357	10	0	1.59312e-05	0.364459	Angelman/Prader-Willi	dup
	2563	GABRD	1	1950768	1962192	9	0	6.75165e-05	1
	84197	POMK	8	42948657	42978323	10	1	0.00150113	1
	7458	EIF4H	7	73588706	73611429	7	1	0.0229972	1	Williams Beuren Syndrome	dup
	8844	KSR1	17	25799036	25950718	2	0	0.0250341	1
	9569	GTF2IRD1	7	73868120	74016931	7	2	0.0401124	1	Williams Beuren Syndrome	dup
	3984	LIMK1	7	73498107	73536855	6	1	0.0437572	1	Williams Beuren Syndrome	dup
	6804	STX1A	7	73113535	73134017	6	1	0.0437572	1	Williams Beuren Syndrome	dup
GABAA	2562	GABRB3	15	26788693	27018935	10	0	1.59312e-05	0.364459	Angelman/Prader-Willi	dup
	2558	GABRA5	15	27111866	27194357	10	0	1.59312e-05	0.364459	Angelman/Prader-Willi	dup
	2563	GABRD	1	1950768	1962192	9	0	6.75165e-05	1
abnormal contextual conditioning behavior	2558	GABRA5	15	27111866	27194357	10	0	1.59312e-05	0.364459	Angelman/Prader-Willi	dup
	7337	UBE3A	15	25582396	25684175	10	0	1.59312e-05	0.364459	Angelman/Prader-Willi	dup
	2563	GABRD	1	1950768	1962192	9	0	6.75165e-05	1
	27185	DISC1	1	231762561	232177018	32	21	0.00754738	1
	7461	CLIP2	7	73703805	73820273	8	1	0.00994752	1	Williams Beuren Syndrome	dup
	8844	KSR1	17	25799036	25950718	2	0	0.0250341	1
