# Supplementary material for: Novel Findings from CNVs Implicate Inhibitory and Excitatory Signaling Complexes in Schizophrenia
Source: Neuron. 2015 Jun 3;86(5):1203–14. doi: 10.1016/j.neuron.2015.04.022 (PMC4460187; doi:10.1016/j.neuron.2015.04.022)
Supplement: Table S7. MGI Gene Set Association, Conditional Analysis, Related to Results [file mmc7.xlsx]

## Sheet: Table S7
Table S7: MGI gene set association, conditional analysis
			Combined			Deletion			Duplication
gene set	gene set id	N gene	coeff	P	P (adjusted)	coeff	P	P (adjusted)	coeff	P	P (adjusted)
abnormal sinoatrial node conduction	MP:0006142	23	+	3.59089e-05	0.717244	+	0.000418237	1	+	0.00523986	1
increased susceptibility to diet-induced obesity	MP:0005658	36	+	4.11689e-05	0.822307	+	0.000130107	1	+	0.012692	1
increased susceptibility to weight gain	MP:0005455	75	+	5.84878e-05	1	+	0.000178219	1	+	0.00556268	1
decreased energy expenditure	MP:0004890	52	+	0.00010021	1	+	0.000142743	1	+	0.0179113	1
increased circulating insulin level	MP:0002079	130	+	0.000244164	1	+	0.00592055	1	+	0.00214896	1
abnormal uvea morphology	MP:0005197	125	+	0.000631528	1	+	0.269606	1	+	0.00105283	1
decreased T cell apoptosis	MP:0006414	29	+	0.000753881	1	+	0.0392291	1	+	0.00553933	1
decreased brain size	MP:0000774	152	+	0.000768851	1	+	0.0426225	1	+	0.0256943	1
increased total body fat amount	MP:0010024	68	+	0.000874833	1	+	4.69682e-05	0.938142	+	0.083575	1
increased double-positive T cell number	MP:0005091	27	+	0.000917932	1	+	0.0823891	1	+	0.0114415	1
abnormal bile salt homeostasis	MP:0005365	29	+	0.0013205	1	+	0.0406983	1	+	0.011914	1
abnormal atrioventricular valve morphology	MP:0002745	43	+	0.00138332	1	+	0.0114728	1	+	0.00962472	1
abnormal heart atrium and ventricle connection	MP:0010435	43	+	0.00138332	1	+	0.0114728	1	+	0.00962472	1
abnormal lens development	MP:0005545	43	+	0.00139806	1	+	0.00155017	1	+	0.0541197	1
increased triglyceride level	MP:0005317	149	+	0.00139885	1	+	0.0248677	1	+	0.00184234	1
kidney cortex cysts	MP:0000522	27	+	0.00195007	1	+	0.00736727	1	+	0.0104032	1
small lens	MP:0001306	32	+	0.0020254	1	+	0.000195359	1	+	0.11711	1
abnormal circulating interleukin-12 level	MP:0008616	21	+	0.00218377	1	+	0.0570143	1	+	0.00440587	1
abnormal atrioventricular node conduction	MP:0006141	25	+	0.00235705	1	+	0.00496233	1	+	0.0408813	1
abnormal muscle cell glucose uptake	MP:0004130	42	+	0.0024335	1	+	0.000565629	1	+	0.0518166	1
impaired cued conditioning behavior	MP:0009456	22	+	0.00288545	1	+	0.319653	1	+	0.048039	1
abnormal bile salt level	MP:0004774	22	+	0.00289568	1	+	0.0480984	1	+	0.0202917	1
abnormal heart valve morphology	MP:0000285	87	+	0.0030698	1	+	0.0275587	1	+	0.161135	1
decreased growth hormone level	MP:0005136	25	+	0.0031605	1	+	0.0443157	1	+	0.0141544	1
abnormal circulating ketone body level	MP:0003457	40	+	0.0034233	1	+	0.165556	1	+	0.00253057	1
abnormal primitive node morphology	MP:0004066	46	+	0.00353727	1	-	0.675782	1	+	4.49019e-05	0.896871
increased circulating triglyceride level	MP:0001552	105	+	0.00360661	1	+	0.0239588	1	+	0.00692155	1
abnormal QRS complex	MP:0003898	24	+	0.00365498	1	+	0.00410327	1	+	0.061902	1
atrioventricular block	MP:0010519	21	+	0.00370158	1	+	0.00922335	1	+	0.0408813	1
abnormal anterior uvea morphology	MP:0005194	92	+	0.00439412	1	+	0.349932	1	+	0.00190854	1
decreased mean corpuscular hemoglobin	MP:0005562	37	+	0.00439854	1	+	0.0871613	1	+	0.00969935	1
abnormal CD4-positive T cell differentiation	MP:0008076	45	+	0.00459812	1	+	0.260685	1	+	0.00322222	1
abnormal vitreous body morphology	MP:0002699	45	+	0.00480644	1	+	0.201996	1	+	0.00355477	1
abnormal liquid preference	MP:0001423	20	+	0.00504246	1	+	0.419103	1	+	0.0865719	1
abnormal renal tubule epithelium morphology	MP:0009640	34	+	0.0053397	1	+	0.0309367	1	+	0.0137583	1
disorganized embryonic tissue	MP:0003988	27	+	0.00601497	1	+	0.0328273	1	+	0.0157414	1
decreased glycogen level	MP:0005439	43	+	0.00639649	1	+	0.0225507	1	+	0.0226885	1
abnormal iris morphology	MP:0001322	86	+	0.00731298	1	+	0.349932	1	+	0.00337743	1
abnormal mitral valve morphology	MP:0000286	25	+	0.00784189	1	+	0.0155394	1	+	0.0658552	1
abnormal kidney epithelium morphology	MP:0004967	39	+	0.00820258	1	+	0.0309367	1	+	0.0215257	1
heart block	MP:0010559	32	+	0.00829618	1	+	0.00497871	1	+	0.112824	1
abnormal lipid homeostasis	MP:0002118	656	+	0.00859186	1	+	0.0529363	1	+	0.00970161	1
abnormal submandibular gland morphology	MP:0003793	22	+	0.00868995	1	+	0.334669	1	+	0.00570924	1
abnormal impulse conducting system conduction	MP:0003137	62	+	0.00890381	1	+	0.00035874	1	+	0.202495	1
abnormal primitive streak morphology	MP:0002231	105	+	0.0090255	1	-	0.877831	1	+	0.0118692	1
aneurysm	MP:0003279	29	+	0.00905347	1	+	0.00656621	1	+	0.0436499	1
decreased NK cell number	MP:0008045	57	+	0.00908228	1	-	0.555658	1	+	0.00147868	1
abnormal lens fiber morphology	MP:0002840	34	+	0.00913748	1	+	0.00387854	1	+	0.139111	1
abnormal retinal ganglion cell morphology	MP:0008056	44	+	0.00916969	1	+	0.0154345	1	+	0.0452557	1
increased circulating ketone body level	MP:0002575	28	+	0.00947943	1	+	0.165556	1	+	0.0075589	1
abnormal atrioventricular cushion morphology	MP:0000297	48	+	0.00966193	1	+	0.0079071	1	+	0.092006	1
abnormal NK cell morphology	MP:0005068	95	+	0.00976538	1	-	0.584152	1	+	0.0444916	1
abnormal Peyer's patch number	MP:0008131	20	+	0.010345	1	+	0.018309	1	+	0.0393185	1
decreased interleukin-17 secretion	MP:0008682	22	+	0.0104103	1	+	0.17743	1	+	0.00976458	1
abnormal eye electrophysiology	MP:0005551	152	+	0.0105426	1	+	0.367939	1	+	0.00365638	1
abnormal Peyer's patch size	MP:0008134	31	+	0.0106573	1	+	0.0666928	1	+	0.0384236	1
increased susceptibility to injury	MP:0005165	90	+	0.0108165	1	+	0.00383349	1	+	0.0635987	1
abnormal glomerular capsule space morphology	MP:0011499	20	+	0.0108259	1	+	0.000150249	1	+	0.201247	1
small Peyer's patches	MP:0008135	24	+	0.0111106	1	+	0.018309	1	+	0.0384236	1
abnormal NK cell number	MP:0008043	82	+	0.0112446	1	+	0.470689	1	+	0.00234496	1
short nasal bone	MP:0004471	23	+	0.0117118	1	+	0.0340267	1	+	0.0702994	1
abnormal heart electrocardiography waveform feature	MP:0010508	48	+	0.012187	1	+	0.0033292	1	+	0.121532	1
abnormal mean corpuscular hemoglobin	MP:0001589	56	+	0.0122966	1	+	0.0106348	1	+	0.101086	1
abnormal growth hormone level	MP:0003968	39	+	0.012905	1	+	0.0443157	1	+	0.0657597	1
abnormal fetal atrioventricular canal morphology	MP:0006107	52	+	0.0132758	1	+	0.00746025	1	-	0.61902	1
abnormal prostaglandin level	MP:0009811	23	+	0.0138537	1	+	0.0258852	1	+	0.0749762	1
decreased interferon-gamma secretion	MP:0008567	119	+	0.0156244	1	+	0.0563416	1	+	0.0391993	1
abnormal susceptibility to weight gain	MP:0011117	163	+	0.0161448	1	+	0.0326385	1	+	0.0519362	1
increased erythroid progenitor cell number	MP:0003135	31	+	0.0169737	1	+	0.0327693	1	+	0.126987	1
kidney failure	MP:0003606	40	+	0.0170647	1	+	0.112687	1	+	0.0178905	1
abnormal fatty acid level	MP:0005280	147	+	0.0180398	1	-	0.600425	1	+	0.00267149	1
abnormal major salivary gland morphology	MP:0003792	28	+	0.0187149	1	+	0.334669	1	+	0.0120915	1
transposition of great arteries	MP:0004110	31	+	0.0189322	1	+	0.0240807	1	+	0.0963685	1
increased fat cell size	MP:0006094	44	+	0.0193927	1	-	0.594659	1	+	0.0041293	1
abnormal visceral endoderm morphology	MP:0011186	48	+	0.0196384	1	+	0.120367	1	+	0.0194017	1
increased body length	MP:0001257	25	+	0.0197557	1	+	0.129235	1	+	0.0428984	1
abnormal circulating creatinine level	MP:0005328	80	+	0.0202289	1	-	0.891612	1	+	0.00614196	1
decreased physiological sensitivity to xenobiotic	MP:0008874	193	+	0.0205979	1	+	0.000427237	1	+	0.238051	1
dilated heart ventricle	MP:0008022	85	+	0.0206866	1	+	0.0162197	1	+	0.151091	1
abnormal lipid level	MP:0001547	605	+	0.0209889	1	+	0.0654074	1	+	0.0246606	1
abnormal osteoclast cell number	MP:0004983	80	+	0.0212521	1	-	0.705787	1	+	0.00233724	1
abnormal eyelid morphology	MP:0001340	163	+	0.0215062	1	+	0.135207	1	+	0.0124067	1
abnormal circulating triglyceride level	MP:0011969	208	+	0.0215881	1	+	0.0749086	1	+	0.0279726	1
thymus hyperplasia	MP:0000708	23	+	0.0222792	1	+	0.0673764	1	+	0.174466	1
behavioral despair	MP:0002573	26	+	0.0227267	1	-	0.518398	1	-	0.662611	1
abnormal aortic arch and aortic arch branch attachment	MP:0010464	24	+	0.0238766	1	+	0.000949993	1	-	0.960894	1
abnormal temporal bone morphology	MP:0005272	36	+	0.024084	1	+	0.0796048	1	-	0.75423	1
abnormal pupil morphology	MP:0001317	43	+	0.0246754	1	-	0.59604	1	+	0.0124716	1
abnormal interferon-gamma secretion	MP:0008559	193	+	0.0258231	1	+	0.0524682	1	+	0.24766	1
decreased fatty acid level	MP:0005282	77	+	0.0264331	1	-	0.839833	1	+	0.00535786	1
abnormal triglyceride level	MP:0000187	278	+	0.026876	1	+	0.115597	1	+	0.0169265	1
increased susceptibility to induced arthritis	MP:0003724	22	+	0.027039	1	+	0.398566	1	+	0.020263	1
abnormal retinal ganglion layer morphology	MP:0005241	64	+	0.0270562	1	+	0.0555178	1	+	0.0805341	1
decreased susceptibility to experimental autoimmune encephalomyelitis	MP:0004800	55	+	0.0273788	1	-	0.67344	1	+	0.00159062	1
increased red blood cell distribution width	MP:0010067	49	+	0.0275816	1	+	0.0160882	1	+	0.193244	1
abnormal splenocyte number	MP:0009337	31	+	0.0276039	1	+	0.0106997	1	+	0.246206	1
kidney cysts	MP:0003675	86	+	0.0279511	1	-	0.714757	1	+	0.00585806	1
abnormal erythroid progenitor cell morphology	MP:0008801	66	+	0.0282428	1	+	0.0248261	1	+	0.172447	1
pathological neovascularization	MP:0003711	78	+	0.0287745	1	+	0.490292	1	+	0.0080713	1
retinal outer nuclear layer degeneration	MP:0008518	21	+	0.0291184	1	-	0.974341	1	+	0.00320046	1
abnormal circulating lipid level	MP:0003949	457	+	0.0291997	1	+	0.0860615	1	+	0.056115	1
abnormal amacrine cell morphology	MP:0005240	20	+	0.0298637	1	+	0.0827082	1	+	0.0344406	1
abnormal sympathetic system morphology	MP:0001007	30	+	0.0305108	1	+	0.175302	1	+	0.0485187	1
altered response of heart to induced stress	MP:0004484	55	+	0.0305731	1	+	0.321423	1	+	0.0178984	1
abnormal response to novel object	MP:0003461	37	+	0.030755	1	-	0.686561	1	-	0.832349	1
abnormal T-helper 1 physiology	MP:0005465	46	+	0.0314147	1	+	0.0470704	1	+	0.0653967	1
abnormal ectoplacental cone morphology	MP:0005032	31	+	0.0316381	1	+	0.0305002	1	+	0.0541934	1
abnormal polar trophectoderm morphology	MP:0012056	31	+	0.0316381	1	+	0.0305002	1	+	0.0541934	1
increased lymphocyte cell number	MP:0005013	390	+	0.0328903	1	+	0.0292908	1	+	0.0985628	1
abnormal circulating amino acid level	MP:0005311	136	+	0.0329555	1	-	0.894927	1	+	0.00531473	1
abnormal lymphocyte cell number	MP:0000717	733	+	0.0333145	1	+	0.0437859	1	+	0.059004	1
abnormal lymphocyte physiology	MP:0003945	718	+	0.0336418	1	+	0.20229	1	+	0.0212194	1
increased circulating creatinine level	MP:0005553	54	+	0.0340125	1	-	0.517374	1	+	0.0408762	1
abnormal optic vesicle formation	MP:0003425	25	+	0.0341124	1	+	0.0272156	1	+	0.0750306	1
abnormal mononuclear cell morphology	MP:0008247	1069	+	0.0342205	1	+	0.164974	1	+	0.027606	1
abnormal splenocyte morphology	MP:0009332	34	+	0.0342626	1	+	0.0106997	1	+	0.27019	1
abnormal lipolysis	MP:0008032	26	+	0.0353026	1	+	0.308764	1	+	0.0306273	1
abnormal amino acid level	MP:0005332	171	+	0.035702	1	-	0.763509	1	+	0.0116213	1
increased erythrocyte cell number	MP:0003131	41	+	0.0361628	1	+	0.33121	1	+	0.0511099	1
increased susceptibility to ischemic brain injury	MP:0003076	26	+	0.0363096	1	+	0.0301158	1	+	0.0345877	1
abnormal interferon secretion	MP:0008555	219	+	0.0364271	1	+	0.0619309	1	+	0.25228	1
increased heart rate	MP:0002626	56	+	0.0373017	1	+	0.00101356	1	+	0.299336	1
abnormal renal glomerular capsule morphology	MP:0002828	73	+	0.0374326	1	+	0.0106616	1	+	0.130979	1
abnormal embryonic cilium morphology	MP:0004131	29	+	0.0378635	1	-	0.89719	1	+	0.000123183	1
situs inversus	MP:0002766	31	+	0.0380569	1	+	0.0451873	1	+	0.111102	1
abnormal hepatobiliary system physiology	MP:0002139	268	+	0.0389587	1	-	0.541318	1	+	0.00507161	1
abnormal hypersensitivity reaction	MP:0002148	134	+	0.0395308	1	+	0.101996	1	+	0.0529246	1
liver degeneration	MP:0003103	21	+	0.0398618	1	+	0.490327	1	+	0.0128106	1
abnormal regulatory T cell morphology	MP:0004941	45	+	0.0408444	1	+	0.240021	1	+	0.0301435	1
abnormal cone electrophysiology	MP:0004022	56	+	0.0411147	1	+	0.19698	1	+	0.0842246	1
increased susceptibility to infection induced morbidity/mortality	MP:0009787	93	+	0.0418958	1	+	0.359168	1	+	0.0154359	1
decreased adiponectin level	MP:0004893	23	+	0.0420001	1	+	0.482571	1	+	0.0338938	1
decreased vasodilation	MP:0005591	25	+	0.04208	1	-	0.582523	1	+	0.0253533	1
abnormal lymphocyte morphology	MP:0002619	890	+	0.0423271	1	+	0.126585	1	+	0.0744365	1
abnormal mean corpuscular volume	MP:0000226	89	+	0.0424061	1	+	0.001655	1	+	0.195245	1
altered tumor morphology	MP:0003448	80	+	0.0425209	1	+	0.309835	1	+	0.0236411	1
abnormal vasodilation	MP:0001613	53	+	0.0432678	1	-	0.576577	1	+	0.0279435	1
abnormal class switch recombination	MP:0004816	60	+	0.0433178	1	+	0.0392449	1	+	0.138287	1
increased hepatocyte apoptosis	MP:0003887	30	+	0.0436403	1	-	0.52761	1	+	0.0185339	1
abnormal T cell physiology	MP:0002444	448	+	0.0436667	1	-	0.603388	1	+	0.0175338	1
abnormal CD4-positive T cell morphology	MP:0002432	256	+	0.0438016	1	+	0.278773	1	+	0.0340302	1
decreased circulating creatinine level	MP:0005554	24	+	0.0440432	1	-	0.905997	1	+	0.019722	1
abnormal spleen physiology	MP:0008737	57	+	0.044182	1	+	0.163188	1	+	0.264309	1
abnormal splenocyte physiology	MP:0009333	52	+	0.044182	1	+	0.163188	1	+	0.264309	1
delayed wound healing	MP:0002908	39	+	0.0450255	1	+	0.0938367	1	+	0.131222	1
increased susceptibility to viral infection induced morbidity/mortality	MP:0009791	26	+	0.0455423	1	+	0.495593	1	+	0.0198589	1
abnormal urinary system development	MP:0003942	86	+	0.0465562	1	+	0.0360231	1	+	0.100266	1
decreased cell death	MP:0012555	161	+	0.0466196	1	+	0.117071	1	+	0.0678983	1
decreased apoptosis	MP:0006043	161	+	0.0466196	1	+	0.117071	1	+	0.0678983	1
complete embryonic lethality before implantation	MP:0011094	117	+	0.047336	1	+	0.127657	1	+	0.0696854	1
abnormal glycogen homeostasis	MP:0005438	83	+	0.0475517	1	+	0.027123	1	+	0.117305	1
abnormal heart and great artery attachment	MP:0010426	108	+	0.0478497	1	+	0.00331739	1	-	0.793268	1
abnormal heart and great vessel attachment	MP:0010425	108	+	0.0478497	1	+	0.00331739	1	-	0.793268	1
abnormal dentate gyrus morphology	MP:0000812	55	+	0.048103	1	+	0.119129	1	+	0.142509	1
increased hematocrit	MP:0002608	30	+	0.0484111	1	+	0.127267	1	+	0.133902	1
decreased dendritic cell number	MP:0008127	40	+	0.0485409	1	+	0.169134	1	+	0.0601262	1
abnormal drinking behavior	MP:0001422	108	+	0.0498037	1	-	0.556531	1	+	0.109092	1
decreased single-positive T cell number	MP:0008083	191	+	0.0500843	1	+	0.114275	1	+	0.0686415	1
abnormal hemoglobin content	MP:0005563	146	+	0.0511341	1	-	0.598746	1	+	0.00987768	1
retinal photoreceptor degeneration	MP:0008450	50	+	0.0520409	1	-	0.780936	1	+	0.0139782	1
abnormal type IV hypersensitivity reaction	MP:0002534	70	+	0.0522637	1	+	0.163679	1	+	0.0713609	1
abnormal cell differentiation	MP:0005076	416	+	0.0529464	1	+	0.239397	1	+	0.289506	1
decreased IgG2a level	MP:0008496	64	+	0.0530988	1	+	0.0099299	1	+	0.220632	1
decreased skeletal muscle fiber size	MP:0009400	56	+	0.0536935	1	+	0.16074	1	+	0.0300207	1
abnormal platelet volume	MP:0002586	28	+	0.0541786	1	+	0.484274	1	+	0.306026	1
renal hypoplasia	MP:0003446	36	+	0.0543701	1	+	0.00174817	1	+	0.236626	1
abnormal female meiosis	MP:0005168	47	+	0.054606	1	+	0.490342	1	+	0.076814	1
abnormal kidney collecting duct morphology	MP:0004754	36	+	0.0553741	1	+	0.00906793	1	+	0.174327	1
increased osteoclast cell number	MP:0004984	43	+	0.0556096	1	-	0.836062	1	+	0.00494563	1
increased marginal zone B cell number	MP:0008181	23	+	0.055614	1	-	0.578549	1	+	0.0124086	1
abnormal surfactant physiology	MP:0004782	33	+	0.0556719	1	+	0.326421	1	+	0.0349976	1
other phenotype	MP:0005395	212	+	0.0558171	1	+	0.30225	1	+	0.034781	1
decreased interleukin-5 secretion	MP:0008703	20	+	0.0559359	1	+	0.433752	1	+	0.0418678	1
abnormal thoracic aorta morphology	MP:0010468	60	+	0.0561687	1	+	0.00168036	1	-	0.875539	1
abnormal liver physiology	MP:0000609	242	+	0.0563489	1	+	0.474463	1	+	0.0115511	1
abnormal osteoclast morphology	MP:0004982	123	+	0.0567164	1	-	0.784497	1	+	0.00689774	1
uremia	MP:0009644	122	+	0.0572617	1	+	0.290408	1	+	0.0371056	1
abnormal posterior uvea morphology	MP:0005196	35	+	0.0573075	1	-	0.557806	1	+	0.10102	1
abnormal choroid morphology	MP:0005098	35	+	0.0573075	1	-	0.557806	1	+	0.10102	1
reduced long term potentiation	MP:0001473	88	+	0.0573519	1	-	0.886475	1	+	0.0458357	1
decreased CD8-positive T cell number	MP:0008079	114	+	0.0574281	1	+	0.295928	1	+	0.0483729	1
renal interstitial fibrosis	MP:0003215	37	+	0.0577211	1	+	0.103258	1	+	0.0401114	1
increased lean body mass	MP:0003960	48	+	0.0581057	1	+	0.163015	1	+	0.0618086	1
small nasal bone	MP:0004470	30	+	0.0581384	1	+	0.0340267	1	+	0.230296	1
decreased mean systemic arterial blood pressure	MP:0004876	21	+	0.0581466	1	+	0.339002	1	+	0.142321	1
abnormal osteoblast cell number	MP:0004987	47	+	0.0583798	1	+	0.0662164	1	+	0.188284	1
abnormal embryonic disc morphology	MP:0012103	50	+	0.0592958	1	+	0.206392	1	+	0.0384274	1
abnormal kidney development	MP:0000527	74	+	0.0599761	1	+	0.0360231	1	+	0.146737	1
decreased osteoclast cell number	MP:0004985	40	+	0.0604409	1	+	0.294676	1	+	0.0845776	1
abnormal phospholipid level	MP:0004777	34	+	0.0606471	1	+	0.494385	1	+	0.0168655	1
impaired conditioning behavior	MP:0012317	59	+	0.0607046	1	+	0.340102	1	-	0.610357	1
abnormal pulmonary artery morphology	MP:0000484	38	+	0.0608022	1	+	0.00820118	1	+	0.274926	1
complete embryonic lethality between implantation and placentation	MP:0011095	32	+	0.0608649	1	NA	NA	NA	+	0.0503421	1
abnormal timing of postnatal eyelid opening	MP:0004874	44	+	0.0609513	1	-	0.648196	1	+	0.0141694	1
increased B cell number	MP:0005014	146	+	0.0614729	1	+	0.134528	1	+	0.0885525	1
pulmonary hypoplasia	MP:0001178	41	+	0.0617299	1	+	0.0258626	1	+	0.111954	1
abnormal T cell differentiation	MP:0002145	382	+	0.0623852	1	-	0.823711	1	+	0.00654787	1
abnormal adrenal gland secretion	MP:0001739	20	+	0.0626794	1	+	0.00412547	1	+	0.202361	1
abnormal hemoglobin	MP:0001588	188	+	0.0632685	1	+	0.0404689	1	+	0.0926822	1
increased thymocyte number	MP:0000714	25	+	0.0633873	1	+	0.0929609	1	+	0.328068	1
abnormal proamniotic cavity morphology	MP:0011197	21	+	0.0634342	1	+	0.328268	1	+	0.0372697	1
abnormal glycogen level	MP:0005437	74	+	0.0640425	1	+	0.027123	1	+	0.167194	1
spleen hyperplasia	MP:0000693	65	+	0.0655846	1	+	0.0137937	1	+	0.43507	1
abnormal adrenal gland physiology	MP:0002909	25	+	0.0664665	1	+	0.00323509	1	+	0.202853	1
abnormal kidney interstitium morphology	MP:0011425	43	+	0.0665051	1	+	0.0377591	1	+	0.0759834	1
abnormal neutrophil physiology	MP:0002463	131	+	0.0670513	1	+	0.136695	1	+	0.0525484	1
abnormal vitamin homeostasis	MP:0004019	49	+	0.0672272	1	+	0.334113	1	+	0.0400282	1
microphthalmia	MP:0001297	114	+	0.0673159	1	+	0.0163135	1	+	0.214408	1
abnormal Meckel's cartilage morphology	MP:0005587	31	+	0.0677205	1	+	0.184167	1	+	0.0457993	1
increased mean platelet volume	MP:0002599	26	+	0.0686155	1	+	0.393719	1	+	0.408615	1
decreased prepulse inhibition	MP:0009142	54	+	0.0687512	1	-	0.700685	1	-	0.972925	1
dilated renal tubules	MP:0002705	78	+	0.0689242	1	+	0.0235506	1	+	0.108502	1
abnormal granulocyte differentiation	MP:0008111	24	+	0.0689941	1	-	0.56716	1	+	0.0254202	1
abnormal circulating VLDL cholesterol level	MP:0005144	34	+	0.069	1	+	0.367507	1	+	0.0461737	1
respiratory failure	MP:0001953	137	+	0.0692641	1	+	0.0424935	1	+	0.464012	1
decreased lymphocyte cell number	MP:0005016	542	+	0.0694884	1	+	0.260096	1	+	0.0612195	1
abnormal embryonic epiblast morphology	MP:0003886	46	+	0.0697824	1	+	0.206392	1	+	0.0435733	1
impaired hematopoiesis	MP:0001606	31	+	0.0700563	1	+	0.414718	1	+	0.0804768	1
abnormal regulatory T cell number	MP:0004972	41	+	0.0702055	1	+	0.392515	1	+	0.0314312	1
abnormal myelopoiesis	MP:0001601	76	+	0.0711384	1	+	0.19148	1	+	0.0501953	1
polycystic kidney	MP:0008528	31	+	0.0716606	1	+	0.138534	1	+	0.105586	1
abnormal interleukin-17 secretion	MP:0008680	42	+	0.071896	1	+	0.341012	1	+	0.0364301	1
abnormal CD8-positive T cell number	MP:0008077	171	+	0.0724383	1	+	0.181553	1	+	0.074762	1
abnormal birth weight	MP:0009672	77	+	0.0727252	1	+	0.128119	1	+	0.0950146	1
abnormal parietal endoderm morphology	MP:0011187	22	+	0.0733836	1	-	0.589036	1	+	0.0213161	1
abnormal lymphopoiesis	MP:0002401	544	+	0.0733967	1	-	0.616538	1	+	0.0202068	1
abnormal aortic arch morphology	MP:0004113	49	+	0.0734079	1	+	0.00296041	1	-	0.904756	1
increased cerebral infarction size	MP:0006060	21	+	0.0734537	1	+	0.0301158	1	+	0.077443	1
abnormal facial nerve morphology	MP:0001071	25	+	0.0740764	1	+	0.453846	1	-	0.657678	1
decreased circulating free fatty acid level	MP:0002702	56	+	0.0745338	1	-	0.522996	1	+	0.053287	1
eyelids fail to open	MP:0005176	20	+	0.0747683	1	+	0.217502	1	+	0.0734648	1
abnormal cell cycle checkpoint function	MP:0004045	43	+	0.0755979	1	+	0.141711	1	+	0.113658	1
increased sensory neuron number	MP:0006006	34	+	0.0757511	1	-	0.826994	1	+	0.0178026	1
abnormal cerebellum morphology	MP:0000849	247	+	0.0757563	1	+	0.385166	1	+	0.0427768	1
abnormal intestinal absorption	MP:0001666	47	+	0.0759058	1	+	0.0995836	1	+	0.113226	1
pale liver	MP:0000603	54	+	0.0765197	1	-	0.843145	1	+	0.00565712	1
enhanced conditioning behavior	MP:0012316	23	+	0.0771062	1	-	0.95492	1	+	0.250446	1
abnormal red blood cell distribution width	MP:0010066	51	+	0.077384	1	+	0.0277381	1	+	0.334538	1
dilated heart left ventricle	MP:0002753	54	+	0.0775206	1	+	0.409365	1	+	0.113709	1
abnormal leukopoiesis	MP:0005460	590	+	0.0779745	1	-	0.604832	1	+	0.0174298	1
renal fibrosis	MP:0003985	50	+	0.0783134	1	+	0.0694941	1	+	0.0905859	1
abnormal eye physiology	MP:0005253	299	+	0.079853	1	-	0.551744	1	+	0.0114327	1
abnormal tooth eruption	MP:0000119	22	+	0.0798984	1	+	0.168579	1	+	0.098171	1
increased grooming behavior	MP:0001441	23	+	0.0801399	1	+	0.281489	1	-	0.567656	1
increased cellular sensitivity to oxidative stress	MP:0008412	28	+	0.0803295	1	+	0.00467935	1	+	0.307679	1
embryonic lethality before implantation	MP:0006204	137	+	0.0805428	1	+	0.48204	1	+	0.0306858	1
decreased mean corpuscular volume	MP:0002591	42	+	0.0808258	1	+	0.0781845	1	+	0.184713	1
abnormal keratinocyte proliferation	MP:0009582	24	+	0.0822583	1	+	0.0106773	1	+	0.212515	1
decreased circulating glucose level	MP:0005560	214	+	0.0826673	1	+	0.142341	1	+	0.038882	1
abnormal interleukin-5 secretion	MP:0008701	35	+	0.0828044	1	+	0.225606	1	+	0.0952432	1
abnormal intersomitic vessel morphology	MP:0012253	23	+	0.0834284	1	-	0.829399	1	+	0.00409059	1
decreased birth weight	MP:0009674	76	+	0.0836216	1	+	0.128119	1	+	0.122079	1
abnormal molar morphology	MP:0002689	38	+	0.0843136	1	+	0.06515	1	+	0.168339	1
abnormal alcohol consumption	MP:0001425	24	+	0.0849348	1	-	0.826135	1	+	0.120201	1
abnormal type I hypersensitivity reaction	MP:0002531	62	+	0.0851691	1	+	0.0254164	1	+	0.169322	1
increased T cell number	MP:0005015	269	+	0.0853282	1	+	0.21384	1	+	0.0850408	1
abnormal spleen marginal zone morphology	MP:0002362	88	+	0.085433	1	+	0.387497	1	+	0.103101	1
increased susceptibility to viral infection	MP:0002418	90	+	0.0857397	1	-	0.890046	1	+	0.00664171	1
decreased susceptibility to type I hypersensitivity reaction	MP:0005597	33	+	0.086104	1	+	0.167659	1	+	0.11244	1
abnormal eye size	MP:0002697	127	+	0.0866582	1	+	0.0234266	1	+	0.200016	1
dilated lateral ventricles	MP:0000825	44	+	0.0867223	1	-	0.523225	1	+	0.0189893	1
dilated heart right ventricle	MP:0002754	41	+	0.0867749	1	+	0.0364683	1	+	0.235838	1
decreased interleukin-4 secretion	MP:0008700	51	+	0.0868401	1	+	0.0740083	1	+	0.127821	1
atrioventricular septal defect	MP:0010412	36	+	0.08697	1	+	0.0624096	1	+	0.208361	1
abnormal blastocoele morphology	MP:0004963	24	+	0.0875365	1	+	0.00854337	1	+	0.232595	1
abnormal ligament morphology	MP:0005504	32	+	0.0875908	1	+	0.112597	1	+	0.0525369	1
insulin resistance	MP:0005331	96	+	0.0877294	1	+	0.0085524	1	+	0.452028	1
abnormal trigeminal nerve morphology	MP:0001065	27	+	0.0877407	1	+	0.17714	1	-	0.945577	1
abnormal circulating lipoprotein level	MP:0010330	138	+	0.088069	1	-	0.525146	1	+	0.0809092	1
abnormal lipoprotein level	MP:0010329	138	+	0.088069	1	-	0.525146	1	+	0.0809092	1
abnormal T cell apoptosis	MP:0006412	77	+	0.0886805	1	+	0.0470146	1	+	0.192343	1
abnormal mammary gland growth during pregnancy	MP:0006269	29	+	0.0897375	1	+	0.0687705	1	+	0.147949	1
abnormal eye anterior chamber morphology	MP:0005205	22	+	0.0901469	1	+	0.350054	1	+	0.0595131	1
abnormal midbrain size	MP:0012088	21	+	0.0905461	1	+	0.418198	1	+	0.0729706	1
increased fluid intake	MP:0011941	70	+	0.0905494	1	-	0.509165	1	+	0.084094	1
eyelids open at birth	MP:0001302	47	+	0.0909693	1	+	0.0388406	1	+	0.231417	1
dilated third ventricle	MP:0000827	24	+	0.0914342	1	+	0.389893	1	+	0.0405754	1
abnormal heart ventricle morphology	MP:0005294	392	+	0.091847	1	+	0.189132	1	-	0.543001	1
impaired neutrophil chemotaxis	MP:0008720	39	+	0.092419	1	-	0.840728	1	+	0.05223	1
abnormal effector T cell morphology	MP:0002435	331	+	0.0925262	1	+	0.208137	1	+	0.0678771	1
abnormal double-positive T cell morphology	MP:0002408	113	+	0.0936921	1	+	0.154281	1	+	0.194859	1
abnormal hematocrit	MP:0002596	165	+	0.0947865	1	+	0.333549	1	+	0.0475559	1
abnormal erythrocyte osmotic lysis	MP:0003657	23	+	0.0956803	1	+	0.0244709	1	+	0.150496	1
abnormal hematopoietic cell number	MP:0011180	1103	+	0.0961691	1	+	0.0700206	1	+	0.182934	1
abnormal free fatty acids level	MP:0010358	113	+	0.0962412	1	-	0.537725	1	+	0.0368544	1
abnormal circulating free fatty acids level	MP:0001553	111	+	0.0962412	1	-	0.537725	1	+	0.0368544	1
other aberrant phenotype	MP:0002168	83	+	0.0963227	1	+	0.237102	1	+	0.176246	1
decreased inflammatory response	MP:0001876	204	+	0.0965849	1	+	0.2715	1	+	0.130987	1
abnormal respiratory quotient	MP:0004129	77	+	0.096623	1	-	0.863019	1	+	0.0167194	1
spleen hypoplasia	MP:0000694	88	+	0.0976585	1	+	0.06878	1	+	0.21521	1
abnormal renal tubule morphology	MP:0002703	166	+	0.0977166	1	+	0.0604018	1	+	0.0883251	1
abnormal neuronal precursor proliferation	MP:0004948	48	+	0.0979651	1	+	0.376198	1	-	0.682585	1
abnormal testis development	MP:0003830	22	+	0.0987253	1	+	0.454005	1	+	0.0573114	1
thin ventricular wall	MP:0000280	71	+	0.0987317	1	+	0.254839	1	-	0.559986	1
abnormal adaptive thermogenesis	MP:0011019	51	+	0.0989766	1	+	0.293253	1	+	0.256449	1
abnormal gallbladder physiology	MP:0005085	32	+	0.0994954	1	+	0.382599	1	+	0.0608798	1
abnormal neurotransmitter secretion	MP:0005445	46	+	0.0997743	1	-	0.829568	1	+	0.0309096	1
abnormal basement membrane morphology	MP:0004272	32	+	0.100409	1	+	0.243851	1	+	0.0539607	1
abnormal allantois morphology	MP:0001726	68	+	0.100673	1	+	0.0305931	1	-	0.854234	1
abnormal CD4-positive T cell number	MP:0008073	219	+	0.102169	1	+	0.293475	1	+	0.0842374	1
abnormal homeostasis	MP:0001764	2418	+	0.102299	1	+	0.0654426	1	-	0.513721	1
increased neuron number	MP:0008947	58	+	0.102647	1	-	0.882856	1	+	0.00126413	1
abnormal CD8-positive T cell physiology	MP:0004392	77	+	0.103239	1	+	0.272892	1	+	0.144967	1
increased susceptibility to endotoxin shock	MP:0008735	49	+	0.10347	1	+	0.109228	1	+	0.19383	1
abnormal skeletal muscle fiber size	MP:0009398	84	+	0.103536	1	+	0.430419	1	+	0.0104116	1
joint inflammation	MP:0002933	96	+	0.103771	1	+	0.41142	1	+	0.0400265	1
decreased susceptibility to type IV hypersensitivity reaction	MP:0005616	53	+	0.104504	1	+	0.180165	1	+	0.186191	1
decreased T cell proliferation	MP:0005095	135	+	0.105584	1	-	0.779697	1	+	0.0362277	1
failure of initiation of embryo turning	MP:0004180	37	+	0.105885	1	+	0.236148	1	+	0.189545	1
abnormal inner cell mass morphology	MP:0002718	73	+	0.106355	1	-	0.994558	1	+	0.00035341	1
kinked neural tube	MP:0003400	43	+	0.106368	1	+	0.0234007	1	-	0.870651	1
arthritis	MP:0002993	89	+	0.106473	1	+	0.146451	1	+	0.0688127	1
abnormal pituitary gland size	MP:0008936	31	+	0.106559	1	+	0.039558	1	+	0.415766	1
abnormal heart morphology	MP:0000266	809	+	0.106819	1	-	0.549938	1	+	0.359047	1
dilated heart	MP:0004937	132	+	0.107462	1	+	0.160683	1	+	0.459985	1
abnormal marginal zone B cell morphology	MP:0008180	69	+	0.10781	1	+	0.253757	1	+	0.133761	1
impaired glucose tolerance	MP:0005293	156	+	0.10805	1	+	0.014431	1	+	0.266235	1
abnormal heart left ventricle outflow tract morphology	MP:0010429	34	+	0.110218	1	+	0.0774857	1	+	0.244962	1
abnormal aortic valve morphology	MP:0002747	34	+	0.110218	1	+	0.0774857	1	+	0.244962	1
decreased circulating HDL cholesterol level	MP:0000186	60	+	0.110325	1	-	0.902033	1	+	0.097624	1
abnormal CD8-positive T cell morphology	MP:0005010	199	+	0.111507	1	+	0.162698	1	+	0.123211	1
abnormal hepatocyte physiology	MP:0010080	70	+	0.111531	1	-	0.719597	1	+	0.0237991	1
decreased interleukin-13 secretion	MP:0008673	21	+	0.112363	1	+	0.278622	1	+	0.0979363	1
disheveled coat	MP:0001511	34	+	0.112998	1	+	0.2761	1	+	0.119749	1
abnormal tooth morphology	MP:0002100	133	+	0.113805	1	+	0.0431826	1	-	0.537629	1
abnormal retroperitoneal fat pad morphology	MP:0005337	27	+	0.115186	1	-	0.723913	1	+	0.0525447	1
abnormal dendritic cell morphology	MP:0005461	72	+	0.115799	1	+	0.403719	1	+	0.0811917	1
abnormal digestion	MP:0001664	87	+	0.115902	1	+	0.406123	1	+	0.0936432	1
increased osteoblast cell number	MP:0004988	24	+	0.116083	1	+	0.148142	1	+	0.241185	1
increased CD8-positive T cell number	MP:0008078	72	+	0.116213	1	+	0.0673707	1	+	0.22484	1
increased hematopoietic stem cell number	MP:0004809	21	+	0.116866	1	+	0.0161968	1	+	0.370973	1
abnormal pulmonary alveolus epithelial cell morphology	MP:0002273	50	+	0.117	1	+	0.359983	1	+	0.046485	1
decreased heart weight	MP:0002834	40	+	0.117354	1	+	0.236019	1	+	0.119077	1
increased monocyte cell number	MP:0000220	67	+	0.117567	1	+	0.471317	1	+	0.104824	1
abnormal serotonin level	MP:0005322	51	+	0.119513	1	-	0.93628	1	+	0.227263	1
small pancreatic islets	MP:0009172	36	+	0.11972	1	+	0.114531	1	+	0.248818	1
abnormal B cell physiology	MP:0002459	432	+	0.120249	1	+	0.0451418	1	+	0.184406	1
decreased hemoglobin content	MP:0002874	111	+	0.120741	1	-	0.5569	1	+	0.0374974	1
testicular atrophy	MP:0003205	33	+	0.123903	1	+	0.0161872	1	-	0.538965	1
abnormal CD4-positive T cell physiology	MP:0005463	126	+	0.124601	1	+	0.0878155	1	+	0.190178	1
abnormal CD4-positive helper T cell morphology	MP:0010183	61	+	0.125669	1	+	0.189009	1	+	0.136007	1
abnormal intestinal lipid absorption	MP:0005342	23	+	0.125859	1	+	0.0611656	1	+	0.159876	1
increased mature B cell number	MP:0008210	77	+	0.126321	1	+	0.236786	1	+	0.0612847	1
increased response of heart to induced stress	MP:0004485	25	+	0.127546	1	+	0.426421	1	+	0.040819	1
abnormal circulating protein level	MP:0005416	506	+	0.127822	1	+	0.0704277	1	+	0.104892	1
abnormal atrioventricular septum morphology	MP:0010592	38	+	0.127829	1	+	0.11349	1	+	0.246473	1
abnormal enteric nervous system morphology	MP:0001044	24	+	0.128228	1	-	0.633949	1	+	0.0572827	1
enhanced behavioral response to addictive substance	MP:0009749	38	+	0.128516	1	+	0.0134476	1	+	0.328541	1
abnormal common myeloid progenitor cell morphology	MP:0006410	72	+	0.128741	1	+	0.267562	1	+	0.146549	1
abnormal head size	MP:0011496	64	+	0.128891	1	-	0.593211	1	+	0.084178	1
increased acute inflammation	MP:0005088	99	+	0.129283	1	+	0.376221	1	+	0.219692	1
increased interleukin-2 secretion	MP:0008687	33	+	0.129962	1	+	0.334423	1	+	0.110071	1
abnormal forebrain size	MP:0012137	33	+	0.130154	1	-	0.704354	1	+	0.118597	1
decreased forebrain size	MP:0012138	33	+	0.130154	1	-	0.704354	1	+	0.118597	1
abnormal stomach epithelium morphology	MP:0000471	33	+	0.130697	1	+	0.0197532	1	+	0.268224	1
decreased fluid intake	MP:0011942	23	+	0.131729	1	-	0.739532	1	+	0.171175	1
abnormal vitamin level	MP:0005400	40	+	0.131985	1	+	0.334113	1	+	0.0886231	1
abnormal eye development	MP:0001286	180	+	0.13224	1	+	0.0248852	1	+	0.29655	1
abnormal T-helper 1 cell morphology	MP:0002433	33	+	0.132395	1	-	0.937772	1	+	0.0117745	1
decreased macrophage cell number	MP:0003884	70	+	0.132878	1	+	0.31981	1	+	0.209702	1
increased width of hypertrophic chondrocyte zone	MP:0003408	27	+	0.133401	1	-	0.569365	1	+	0.0367001	1
enlarged brain ventricle	MP:0011380	65	+	0.133467	1	+	0.0602642	1	+	0.264193	1
abnormal cholesterol homeostasis	MP:0005278	294	+	0.133483	1	+	0.27982	1	+	0.156443	1
increased hematopoietic cell number	MP:0011181	668	+	0.133505	1	+	0.0328719	1	+	0.144677	1
abnormal sleep pattern	MP:0001501	43	+	0.133806	1	+	0.293117	1	+	0.222277	1
abnormal adaptive immunity	MP:0002420	1044	+	0.134136	1	+	0.151418	1	+	0.093021	1
abnormal immune system cell morphology	MP:0000716	1204	+	0.134276	1	+	0.294674	1	+	0.0905116	1
abnormal photoreceptor inner segment morphology	MP:0003730	36	+	0.134399	1	-	0.986112	1	+	0.00157682	1
failure of embryo implantation	MP:0001728	23	+	0.13446	1	+	0.00690135	1	-	0.604914	1
abnormal liver regeneration	MP:0002658	22	+	0.134656	1	-	0.542505	1	+	0.187596	1
abnormal single-positive T cell number	MP:0008081	282	+	0.13469	1	+	0.269169	1	+	0.0944201	1
abnormal cell-mediated immunity	MP:0002421	1027	+	0.135176	1	+	0.159248	1	+	0.0900483	1
failure to form blastocele	MP:0002663	21	+	0.135309	1	+	0.00854337	1	+	0.323808	1
abnormal immunoglobulin level	MP:0002490	362	+	0.135578	1	+	0.0387282	1	+	0.225096	1
increased leukocyte cell number	MP:0000218	586	+	0.135729	1	+	0.0565386	1	+	0.126915	1
abnormal heart atrium morphology	MP:0003105	134	+	0.135765	1	+	0.000815316	1	-	0.858036	1
abnormal T-helper 1 cell differentiation	MP:0008088	20	+	0.136297	1	-	0.673594	1	+	0.0205387	1
increased nervous system tumor incidence	MP:0010281	26	+	0.136422	1	+	0.0637524	1	+	0.244114	1
hydrops fetalis	MP:0002192	62	+	0.137058	1	+	0.210617	1	-	0.855404	1
mammalian phenotype	MP:0000001	6782	+	0.137212	1	+	0.0945977	1	-	0.776681	1
abnormal leukocyte morphology	MP:0008246	1195	+	0.137234	1	+	0.294674	1	+	0.0949685	1
obese	MP:0001261	61	+	0.13735	1	+	0.148146	1	+	0.291023	1
altered susceptibility to infection induced morbidity/mortality	MP:0009785	125	+	0.137577	1	+	0.448356	1	+	0.0560051	1
abnormal dendritic cell number	MP:0008125	57	+	0.137996	1	+	0.248325	1	+	0.132202	1
abnormal middle ear ossicle morphology	MP:0005105	42	+	0.138146	1	+	0.0244385	1	-	0.936448	1
induced hyperactivity	MP:0008911	26	+	0.138977	1	+	0.116469	1	-	0.624147	1
abnormal leukocyte cell number	MP:0000217	951	+	0.139153	1	+	0.137598	1	+	0.134689	1
abnormal T cell proliferation	MP:0005094	223	+	0.1393	1	-	0.833438	1	+	0.020342	1
increased adenoma incidence	MP:0010383	88	+	0.139946	1	+	0.281276	1	+	0.146837	1
abnormal cerebellar granule cell morphology	MP:0004098	31	+	0.14014	1	+	0.318447	1	+	0.146607	1
abnormal glycerol level	MP:0003439	29	+	0.140175	1	-	0.57653	1	+	0.0359019	1
decreased cell migration	MP:0011805	28	+	0.140249	1	+	0.0100855	1	+	0.258879	1
decreased fibroblast cell migration	MP:0011708	26	+	0.140249	1	+	0.0100855	1	+	0.258879	1
decreased IgG level	MP:0001805	185	+	0.140442	1	+	0.00484824	1	+	0.439319	1
decreased immunoglobulin level	MP:0002460	226	+	0.140449	1	+	0.0036855	1	+	0.448879	1
decreased incidence of tumors by chemical induction	MP:0004502	54	+	0.141619	1	+	0.0489432	1	+	0.210798	1
failure of chorioallantoic fusion	MP:0009657	47	+	0.141757	1	-	0.689754	1	-	0.832362	1
abnormal vascular smooth muscle physiology	MP:0005595	95	+	0.141802	1	-	0.512685	1	+	0.10439	1
abnormal leukocyte physiology	MP:0002442	998	+	0.141973	1	+	0.159294	1	+	0.0995383	1
abnormal incus morphology	MP:0005106	20	+	0.142067	1	+	0.332155	1	-	0.978955	1
double outlet right ventricle	MP:0000284	72	+	0.142352	1	+	0.0127768	1	-	0.929549	1
failure to gastrulate	MP:0001696	41	+	0.142824	1	+	0.344625	1	-	0.679934	1
muscle weakness	MP:0000747	56	+	0.143485	1	+	0.117829	1	+	0.142777	1
abnormal suckling behavior	MP:0001436	87	+	0.143633	1	+	0.0184567	1	+	0.208455	1
abnormal muscle regeneration	MP:0000750	39	+	0.144111	1	-	0.727976	1	+	0.034197	1
abnormal fluid intake	MP:0011947	89	+	0.144956	1	-	0.61249	1	+	0.123229	1
liver inflammation	MP:0001860	96	+	0.1451	1	+	0.119173	1	+	0.133654	1
abnormal Peyer's patch morphology	MP:0000696	67	+	0.145358	1	+	0.144957	1	+	0.224158	1
abnormal gut-associated lymphoid tissue morphology	MP:0002378	69	+	0.145358	1	+	0.144957	1	+	0.224158	1
abnormal sympathetic ganglion morphology	MP:0001008	24	+	0.145654	1	+	0.308578	1	+	0.201138	1
increased fatty acid level	MP:0005281	79	+	0.145835	1	+	0.410124	1	+	0.0723476	1
cataracts	MP:0001304	99	+	0.146366	1	+	0.00541662	1	-	0.797185	1
decreased anxiety-related response	MP:0001364	70	+	0.147227	1	+	0.0745088	1	-	0.911654	1
abnormal cholesterol level	MP:0003947	285	+	0.147469	1	+	0.238468	1	+	0.191881	1
abnormal interatrial septum morphology	MP:0000282	64	+	0.147712	1	+	0.00528152	1	-	0.533436	1
increased mean corpuscular volume	MP:0002590	50	+	0.147854	1	+	0.00579529	1	+	0.346828	1
abnormal erythrocyte cell number	MP:0001586	162	+	0.148427	1	+	0.109468	1	+	0.324977	1
abnormal sterol level	MP:0012224	297	+	0.149193	1	+	0.240463	1	+	0.170851	1
decreased erythroid progenitor cell number	MP:0008973	35	+	0.149274	1	+	0.223995	1	+	0.174979	1
increased mean corpuscular hemoglobin concentration	MP:0005641	21	+	0.149296	1	+	0.0699514	1	+	0.146016	1
failure of blastocyst formation	MP:0012129	23	+	0.150251	1	+	0.00854337	1	+	0.343389	1
abnormal blastocyst formation	MP:0012128	24	+	0.150251	1	+	0.00854337	1	+	0.343389	1
abnormal blood flow velocity	MP:0000233	25	+	0.150451	1	-	0.567175	1	-	0.934164	1
abnormal endolymphatic duct morphology	MP:0006011	25	+	0.1506	1	+	0.0206907	1	-	0.995386	1
abnormal endocardium morphology	MP:0003974	25	+	0.151365	1	+	0.125826	1	+	0.237235	1
abnormal T cell morphology	MP:0008037	633	+	0.152444	1	+	0.456913	1	+	0.0491599	1
epidermal hyperplasia	MP:0001222	48	+	0.153521	1	+	0.393974	1	+	0.164853	1
abnormal semilunar valve morphology	MP:0002746	46	+	0.153663	1	+	0.21431	1	-	0.860475	1
abnormal pulmonary alveolus epithelium morphology	MP:0010898	51	+	0.153918	1	+	0.359983	1	+	0.0671072	1
abnormal transitional stage B cell morphology	MP:0008188	40	+	0.154346	1	+	0.326593	1	+	0.179197	1
atrial septal defect	MP:0010403	60	+	0.1548	1	+	0.00640866	1	-	0.543914	1
embryonic lethality	MP:0008762	1243	+	0.154908	1	-	0.591486	1	-	0.554978	1
increased interleukin-6 secretion	MP:0008705	54	+	0.155639	1	+	0.0811809	1	+	0.300311	1
increased susceptibility to bacterial infection induced morbidity/mortality	MP:0009788	61	+	0.156112	1	-	0.571274	1	+	0.046044	1
decreased susceptibility to induced joint inflammation	MP:0003079	45	+	0.156756	1	+	0.00117822	1	+	0.373823	1
decreased susceptibility to induced arthritis	MP:0003436	45	+	0.156756	1	+	0.00117822	1	+	0.373823	1
abnormal circulating insulin level	MP:0001560	284	+	0.15734	1	+	0.255984	1	+	0.0814831	1
corneal vascularization	MP:0005542	32	+	0.158797	1	+	0.241403	1	+	0.145499	1
increased hemangiosarcoma incidence	MP:0003667	20	+	0.158895	1	-	0.578092	1	+	0.0795861	1
abnormal physiological response to xenobiotic	MP:0008872	442	+	0.159021	1	+	0.156606	1	+	0.170579	1
abnormal metencephalon morphology	MP:0000847	271	+	0.159519	1	+	0.403025	1	+	0.212483	1
polyuria	MP:0001762	62	+	0.160058	1	+	0.0732506	1	+	0.17739	1
emphysema	MP:0001958	26	+	0.160711	1	+	0.419243	1	+	0.12153	1
small olfactory bulb	MP:0002741	35	+	0.161122	1	+	0.223287	1	+	0.160395	1
decreased splenocyte number	MP:0009339	21	+	0.161783	1	+	0.0361016	1	+	0.263471	1
decreased T cell number	MP:0005018	365	+	0.161811	1	+	0.202201	1	+	0.156675	1
abnormal leukocyte tethering or rolling	MP:0003627	27	+	0.161909	1	+	0.191291	1	+	0.227131	1
abnormal surfactant secretion	MP:0004780	25	+	0.162193	1	-	0.542718	1	+	0.0601646	1
abnormal urine amino acid level	MP:0011468	29	+	0.164587	1	+	0.139448	1	+	0.204747	1
decreased regulatory T cell number	MP:0004974	29	+	0.16563	1	-	0.521912	1	+	0.107896	1
abnormal immune cell physiology	MP:0001819	1018	+	0.166557	1	+	0.202606	1	+	0.10537	1
retinal neovascularization	MP:0008852	30	+	0.167646	1	-	0.614386	1	+	0.0535175	1
hydroencephaly	MP:0001891	97	+	0.168015	1	+	0.402804	1	+	0.102557	1
abnormal thymocyte apoptosis	MP:0009258	36	+	0.168067	1	+	0.0252087	1	+	0.444331	1
abnormal circulating interleukin-10 level	MP:0008590	20	+	0.168439	1	+	0.0843813	1	+	0.347098	1
abnormal prolactin level	MP:0003970	26	+	0.168453	1	+	0.160424	1	+	0.345388	1
abnormal white fat cell morphology	MP:0009117	49	+	0.170006	1	+	0.404668	1	+	0.119416	1
abnormal blood urea nitrogen level	MP:0005265	115	+	0.170266	1	+	0.162094	1	+	0.113817	1
hemolysis	MP:0010163	26	+	0.172589	1	+	0.132777	1	+	0.206463	1
increased CD4-positive T cell number	MP:0008074	95	+	0.172931	1	-	0.52469	1	+	0.0750565	1
abnormal alveolar lamellar body morphology	MP:0010813	22	+	0.172943	1	-	0.719885	1	+	0.031536	1
abnormal optic nerve morphology	MP:0001330	63	+	0.173148	1	+	0.0388465	1	+	0.263454	1
enlarged thymus	MP:0000709	46	+	0.17317	1	+	0.380657	1	+	0.250521	1
decreased transitional stage B cell number	MP:0008190	25	+	0.173277	1	+	0.423738	1	+	0.197413	1
increased chemical nociceptive threshold	MP:0008531	24	+	0.173942	1	+	0.471573	1	-	0.519085	1
abnormal spleen white pulp morphology	MP:0002357	203	+	0.176002	1	+	0.174542	1	+	0.46894	1
abnormal pulmonary alveolar parenchyma morphology	MP:0010901	56	+	0.176129	1	+	0.449231	1	+	0.056712	1
increased exploration in new environment	MP:0001415	24	+	0.177506	1	-	0.997874	1	+	0.270489	1
abnormal muscle development	MP:0000733	57	+	0.17752	1	+	0.234262	1	-	0.888461	1
thymus atrophy	MP:0003644	41	+	0.17757	1	+	0.0820552	1	+	0.388892	1
abnormal glucose tolerance	MP:0005291	272	+	0.178057	1	+	0.0696955	1	+	0.178468	1
abnormal stapes morphology	MP:0005107	22	+	0.179209	1	+	0.191019	1	-	0.983512	1
abnormal cranial nerve morphology	MP:0001056	142	+	0.180792	1	+	0.232466	1	+	0.49965	1
abnormal myeloid dendritic cell morphology	MP:0006173	20	+	0.181218	1	+	0.110598	1	+	0.233385	1
thick ventricular wall	MP:0002953	30	+	0.182189	1	-	0.609167	1	+	0.0492642	1
decreased hematopoietic cell number	MP:0011182	812	+	0.182193	1	+	0.346081	1	+	0.293708	1
abnormal urine osmolality	MP:0002987	51	+	0.182416	1	+	0.096333	1	+	0.167629	1
abnormal anterior eye segment morphology	MP:0005193	300	+	0.182721	1	+	0.0225868	1	-	0.538077	1
pale kidney	MP:0004969	27	+	0.18412	1	+	0.0810428	1	+	0.344477	1
increased blood urea nitrogen level	MP:0005565	97	+	0.18434	1	+	0.179156	1	+	0.112902	1
irregular heartbeat	MP:0001636	41	+	0.184351	1	+	0.456362	1	+	0.440082	1
abnormal fat cell morphology	MP:0009115	122	+	0.184566	1	-	0.587408	1	+	0.12547	1
abnormal heart rate	MP:0001629	134	+	0.184951	1	+	0.00182891	1	-	0.588935	1
decreased urine osmolality	MP:0002988	43	+	0.185716	1	+	0.096333	1	+	0.223918	1
absent kidney	MP:0000520	43	+	0.185735	1	+	0.330677	1	+	0.190828	1
decreased leukocyte cell number	MP:0000221	672	+	0.186109	1	+	0.347578	1	+	0.238019	1
coloboma	MP:0005262	21	+	0.186595	1	+	0.137186	1	+	0.292558	1
delayed eyelid opening	MP:0001290	20	+	0.187856	1	-	0.878353	1	+	0.0429189	1
abnormal monocyte morphology	MP:0002620	102	+	0.187954	1	-	0.930549	1	+	0.0376925	1
skin edema	MP:0001786	39	+	0.188312	1	+	0.151865	1	-	0.987256	1
abnormal bone mineralization	MP:0002896	105	+	0.18942	1	-	0.736879	1	+	0.0530637	1
abnormal humoral immune response	MP:0001800	388	+	0.189663	1	+	0.0363426	1	+	0.303114	1
increased luteinizing hormone level	MP:0005133	20	+	0.189986	1	+	0.0661423	1	-	0.629665	1
abnormal energy balance	MP:0005448	179	+	0.19073	1	+	0.138249	1	+	0.451951	1
abnormal mammary gland development	MP:0000628	94	+	0.191635	1	+	0.006849	1	+	0.406849	1
abnormal malleus morphology	MP:0000029	27	+	0.192083	1	+	0.191019	1	-	0.961512	1
abnormal circulating cholesterol level	MP:0000180	258	+	0.192256	1	+	0.281746	1	+	0.245468	1
abnormal protein level	MP:0008469	577	+	0.192424	1	+	0.0532433	1	+	0.180438	1
abnormal sensory neuron morphology	MP:0000965	372	+	0.192916	1	-	0.902372	1	+	0.00332848	1
abnormal energy expenditure	MP:0005450	173	+	0.193067	1	+	0.141292	1	+	0.457556	1
abnormal heart left ventricle morphology	MP:0003921	155	+	0.193238	1	-	0.51425	1	+	0.0944731	1
decreased IgE level	MP:0002492	45	+	0.193455	1	+	0.133063	1	+	0.217936	1
increased circulating calcium level	MP:0000194	29	+	0.194657	1	-	0.848789	1	+	0.0531868	1
abnormal neuromuscular synapse morphology	MP:0001053	56	+	0.195707	1	+	0.116729	1	+	0.206267	1
small branchial arch	MP:0006346	32	+	0.195983	1	-	0.685955	1	-	0.773115	1
abnormal respiratory mechanics	MP:0002314	57	+	0.195994	1	-	0.570388	1	+	0.227402	1
osteoporosis	MP:0000066	35	+	0.197348	1	+	0.43795	1	+	0.140513	1
thin epidermis	MP:0001218	23	+	0.19739	1	-	0.657683	1	+	0.0829477	1
decreased tumor growth/size	MP:0003447	41	+	0.197481	1	-	0.803311	1	+	0.0830058	1
abnormal choroid plexus morphology	MP:0000820	35	+	0.198299	1	+	0.458879	1	+	0.0981276	1
abnormal abdominal lymph node morphology	MP:0009625	35	+	0.198353	1	+	0.417615	1	+	0.0897808	1
abnormal mesenteric lymph node morphology	MP:0005232	35	+	0.198353	1	+	0.417615	1	+	0.0897808	1
increased trabecular bone thickness	MP:0009347	24	+	0.199477	1	-	0.780756	1	+	0.152555	1
abnormal enamel morphology	MP:0002576	25	+	0.199958	1	+	0.256168	1	+	0.271792	1
abnormal somatic sensory system morphology	MP:0000959	450	+	0.200496	1	-	0.869834	1	+	0.0754541	1
absent ovarian follicles	MP:0002777	28	+	0.200935	1	+	0.229718	1	+	0.215124	1
abnormal lung lobe morphology	MP:0010975	24	+	0.200976	1	+	0.108837	1	+	0.424791	1
abnormal thyroid physiology	MP:0002876	22	+	0.201395	1	+	0.104717	1	+	0.407481	1
increased sterol level	MP:0012226	158	+	0.201629	1	+	0.0930309	1	+	0.208925	1
abnormal hematopoietic system physiology	MP:0001545	1130	+	0.201638	1	+	0.117761	1	+	0.309256	1
abnormal paravertebral ganglion morphology	MP:0008317	20	+	0.201874	1	+	0.308578	1	+	0.299368	1
forebrain hypoplasia	MP:0000784	20	+	0.203153	1	+	0.439696	1	+	0.261959	1
abnormal immune organ physiology	MP:0003762	116	+	0.204716	1	+	0.337892	1	+	0.32324	1
abnormal microglial cell physiology	MP:0003691	32	+	0.204848	1	-	0.995925	1	+	0.034774	1
abnormal fibroblast migration	MP:0011706	27	+	0.205402	1	+	0.036887	1	+	0.376075	1
impaired synaptic plasticity	MP:0001900	26	+	0.205732	1	+	0.263395	1	+	0.260779	1
abnormal vasoconstriction	MP:0000250	39	+	0.20583	1	+	0.137146	1	+	0.299202	1
abnormal retinal photoreceptor layer morphology	MP:0003728	129	+	0.206192	1	-	0.928256	1	+	0.0195822	1
decreased sterol level	MP:0012225	153	+	0.206389	1	-	0.728385	1	+	0.202665	1
decreased cholesterol level	MP:0003983	153	+	0.206389	1	-	0.728385	1	+	0.202665	1
abnormal acute inflammation	MP:0002498	248	+	0.206471	1	+	0.147616	1	+	0.358544	1
abnormal blood cell morphology/development	MP:0002429	1532	+	0.206526	1	+	0.307985	1	+	0.244604	1
abnormal prostate gland size	MP:0004959	28	+	0.207297	1	+	0.213885	1	+	0.209628	1
abnormal retinal inner nuclear layer thickness	MP:0011996	26	+	0.207755	1	+	0.183614	1	+	0.244147	1
microcephaly	MP:0000433	49	+	0.20795	1	-	0.772386	1	+	0.127179	1
abnormal urinary bladder physiology	MP:0010386	21	+	0.208496	1	-	0.553605	1	+	0.378774	1
abnormal Purkinje cell dendrite morphology	MP:0008572	32	+	0.209498	1	-	0.543204	1	+	0.0567433	1
abnormal circulating HDL cholesterol level	MP:0000184	100	+	0.210295	1	-	0.807168	1	+	0.198088	1
increased circulating LDL cholesterol level	MP:0000182	31	+	0.210844	1	+	0.379067	1	+	0.15033	1
increased IgG1 level	MP:0008499	64	+	0.21152	1	-	0.501101	1	+	0.0683138	1
decreased birth body size	MP:0009703	148	+	0.212253	1	+	0.255209	1	+	0.176989	1
abnormal chemokine level	MP:0008721	47	+	0.212454	1	-	0.90269	1	+	0.0673195	1
embryonic lethality between implantation and placentation	MP:0009850	359	+	0.212502	1	+	0.344729	1	+	0.47273	1
abnormal blastocyst morphology	MP:0004957	161	+	0.212578	1	-	0.854392	1	+	0.0557871	1
impaired contextual conditioning behavior	MP:0009454	29	+	0.213516	1	+	0.468122	1	-	0.65637	1
increased heart left ventricle size	MP:0010579	69	+	0.214432	1	+	0.071551	1	+	0.352332	1
abnormal retinal inner nuclear layer morphology	MP:0003733	45	+	0.215827	1	+	0.125273	1	+	0.230939	1
increased IgG2b level	MP:0008501	31	+	0.216798	1	-	0.545225	1	+	0.112647	1
abnormal head development	MP:0012176	31	+	0.217791	1	+	0.487958	1	-	0.836695	1
small maxilla	MP:0004540	38	+	0.219058	1	+	0.258427	1	+	0.22169	1
abnormal erythropoiesis	MP:0000245	464	+	0.219078	1	+	0.0690747	1	+	0.378307	1
abnormal interleukin-2 secretion	MP:0008686	83	+	0.219111	1	-	0.647097	1	+	0.0964686	1
ventricular septal defect	MP:0010402	126	+	0.219605	1	+	0.016521	1	-	0.934126	1
abnormal sarcomere morphology	MP:0004090	38	+	0.220315	1	-	0.522347	1	+	0.339115	1
abnormal circulating interleukin level	MP:0008588	157	+	0.220525	1	+	0.0267314	1	-	0.504449	1
environmentally induced seizures	MP:0009358	25	+	0.220852	1	+	0.0971459	1	+	0.323539	1
increased long bone epiphyseal plate size	MP:0006398	20	+	0.221181	1	+	0.464103	1	+	0.19061	1
thick epidermis	MP:0001219	56	+	0.221609	1	+	0.315873	1	+	0.255231	1
homeostasis/metabolism phenotype	MP:0005376	2834	+	0.222072	1	+	0.0459193	1	-	0.681921	1
increased immature B cell number	MP:0008214	43	+	0.222409	1	+	0.19347	1	+	0.447587	1
abnormal biliary tract morphology	MP:0005083	47	+	0.222773	1	+	0.351492	1	+	0.243691	1
abnormal granulocyte physiology	MP:0002462	191	+	0.222799	1	+	0.14742	1	+	0.278014	1
abnormal retinal vasculature morphology	MP:0002792	89	+	0.222976	1	-	0.586747	1	+	0.0827574	1
abnormal sperm head morphology	MP:0009230	69	+	0.223019	1	+	0.0236255	1	-	0.617112	1
abnormal pulmonary interalveolar septum morphology	MP:0010900	39	+	0.223348	1	+	0.137132	1	+	0.219476	1
abnormal gastric gland morphology	MP:0003892	26	+	0.22422	1	+	0.00320871	1	+	0.427874	1
increased tumor growth/size	MP:0003721	34	+	0.224391	1	+	0.102357	1	+	0.311913	1
decreased bone mass	MP:0004016	63	+	0.225065	1	-	0.568182	1	+	0.0675794	1
abnormal renal glomerular filtration rate	MP:0002847	20	+	0.225859	1	NA	NA	NA	+	0.113757	1
abnormal birth body size	MP:0009701	150	+	0.226242	1	+	0.255209	1	+	0.179439	1
abnormal behavioral response to addictive substance	MP:0009748	69	+	0.227124	1	+	0.0178848	1	-	0.577751	1
abnormal digestive organ placement	MP:0003283	21	+	0.227433	1	+	0.248049	1	+	0.220631	1
abnormal exercise endurance	MP:0002332	30	+	0.227508	1	+	0.149919	1	+	0.28757	1
decreased incidence of induced tumors	MP:0002053	61	+	0.227959	1	+	0.0489432	1	+	0.296901	1
abnormal cardiovascular system morphology	MP:0002127	1205	+	0.228632	1	-	0.689556	1	-	0.538851	1
increased susceptibility to type I hypersensitivity reaction	MP:0005596	28	+	0.229185	1	+	0.0375241	1	+	0.393749	1
abnormal tooth hard tissue morphology	MP:0003930	32	+	0.229469	1	+	0.256168	1	+	0.291461	1
abnormal gonadal fat pad morphology	MP:0005335	52	+	0.229792	1	-	0.922849	1	+	0.0298797	1
abnormal enzyme/coenzyme activity	MP:0005584	137	+	0.230074	1	-	0.699028	1	+	0.0506892	1
decreased pancreatic beta cell number	MP:0003339	34	+	0.230387	1	+	0.403963	1	+	0.174161	1
abnormal cell chemotaxis	MP:0011518	95	+	0.231013	1	-	0.990399	1	+	0.0284073	1
abnormal splenocyte proliferation	MP:0009334	27	+	0.231462	1	-	0.733249	1	+	0.360449	1
abnormal rod electrophysiology	MP:0004021	67	+	0.2318	1	-	0.760609	1	+	0.0993944	1
abnormal hair cycle	MP:0000427	42	+	0.232252	1	+	0.299353	1	+	0.285986	1
hydronephrosis	MP:0000519	66	+	0.23234	1	+	0.0777752	1	-	0.660731	1
abnormal posterior eye segment morphology	MP:0005195	435	+	0.233308	1	-	0.638032	1	+	0.0503042	1
abnormal T cell activation	MP:0001828	239	+	0.233755	1	-	0.965007	1	+	0.0164494	1
increased cell proliferation	MP:0000351	128	+	0.234399	1	+	0.0267862	1	-	0.530452	1
decreased CD4-positive T cell number	MP:0008075	138	+	0.234538	1	+	0.147185	1	+	0.335336	1
delayed endochondral bone ossification	MP:0003419	35	+	0.236047	1	NA	NA	NA	+	0.168096	1
abnormal autonomic nervous system physiology	MP:0006276	31	+	0.236183	1	-	0.572229	1	+	0.138935	1
abnormal blood homeostasis	MP:0009642	1678	+	0.236627	1	+	0.02873	1	-	0.608502	1
large lymphoid organs	MP:0002220	20	+	0.236669	1	-	0.934202	1	+	0.0594897	1
decreased susceptibility to neuronal excitotoxicity	MP:0008236	27	+	0.236821	1	-	0.978404	1	+	0.0802434	1
increased IgG level	MP:0002493	145	+	0.237193	1	-	0.872828	1	+	0.0152452	1
abnormal hair texture	MP:0002074	42	+	0.237948	1	+	0.151185	1	+	0.253322	1
abnormal ocular fundus morphology	MP:0002864	405	+	0.238474	1	-	0.676757	1	+	0.0529942	1
tonic-clonic seizures	MP:0003997	40	+	0.238791	1	-	0.924633	1	+	0.0533355	1
atherosclerotic lesions	MP:0005338	20	+	0.239126	1	-	0.664673	1	+	0.129122	1
cardiomyopathy	MP:0005330	65	+	0.239491	1	-	0.6063	1	+	0.0962575	1
decreased circulating cholesterol level	MP:0005179	136	+	0.239814	1	-	0.75021	1	+	0.245483	1
increased aggression towards mice	MP:0001353	27	+	0.240504	1	+	0.0799974	1	-	0.953196	1
decreased renal glomerulus number	MP:0004505	27	+	0.240506	1	+	0.25546	1	+	0.308751	1
abnormal supraoccipital bone morphology	MP:0000078	25	+	0.240954	1	+	0.15939	1	-	0.669711	1
abnormal touch/ nociception	MP:0001968	234	+	0.241045	1	+	0.0369439	1	-	0.79379	1
impaired conditioned place preference behavior	MP:0009712	20	+	0.241723	1	+	0.0833896	1	-	0.867233	1
abnormal skeletal muscle fiber morphology	MP:0003084	125	+	0.241776	1	-	0.605158	1	+	0.0239486	1
abnormal cytotoxic T cell physiology	MP:0005078	59	+	0.242487	1	-	0.626251	1	+	0.15133	1
increased cholesterol level	MP:0003982	156	+	0.243152	1	+	0.0930309	1	+	0.269312	1
abnormal pancreatic alpha cell morphology	MP:0005216	30	+	0.243605	1	+	0.349803	1	+	0.226431	1
abnormal response to tactile stimuli	MP:0005316	80	+	0.243762	1	+	0.391443	1	+	0.270973	1
abnormal spinal reflex	MP:0012079	80	+	0.243762	1	+	0.391443	1	+	0.270973	1
decreased neuron apoptosis	MP:0003204	59	+	0.244648	1	-	0.991661	1	+	0.0281691	1
abnormal hematopoiesis	MP:0002123	1514	+	0.245264	1	+	0.303518	1	+	0.298429	1
corneal opacity	MP:0001314	55	+	0.245812	1	+	0.0284666	1	+	0.343661	1
abnormal mammary gland morphology	MP:0000627	111	+	0.247943	1	+	0.00619631	1	+	0.470244	1
abnormal systemic artery morphology	MP:0011655	146	+	0.249009	1	+	0.0267005	1	-	0.916748	1
abnormal aorta morphology	MP:0000272	119	+	0.249342	1	+	0.0271999	1	-	0.938217	1
abnormal primitive streak formation	MP:0002230	49	+	0.250026	1	+	0.381337	1	+	0.177285	1
increased NK cell number	MP:0008044	29	+	0.250969	1	-	0.512543	1	+	0.171716	1
increased circulating cholesterol level	MP:0005178	137	+	0.251296	1	+	0.0957519	1	+	0.285885	1
decreased osteoblast cell number	MP:0004989	28	+	0.25164	1	+	0.0841694	1	+	0.41858	1
impaired neutrophil recruitment	MP:0008719	44	+	0.251817	1	+	0.227931	1	+	0.327025	1
abnormal blood cell physiology	MP:0012382	1084	+	0.252489	1	+	0.167187	1	+	0.332088	1
abnormal vocalization	MP:0001529	29	+	0.253242	1	+	0.0846139	1	-	0.994711	1
abnormal vestibulocochlear nerve morphology	MP:0001072	20	+	0.253423	1	+	0.382104	1	-	0.916881	1
increased single-positive T cell number	MP:0008082	138	+	0.253635	1	+	0.365316	1	+	0.168735	1
abnormal brain wave pattern	MP:0004994	39	+	0.253838	1	+	0.340691	1	+	0.197668	1
abnormal kidney medulla morphology	MP:0003014	38	+	0.254296	1	+	0.0440009	1	+	0.36337	1
decreased fat cell size	MP:0009269	38	+	0.254422	1	+	0.29632	1	+	0.359059	1
liver/biliary system phenotype	MP:0005370	778	+	0.254817	1	+	0.2818	1	+	0.285685	1
abnormal corneal stroma morphology	MP:0005300	29	+	0.25513	1	+	0.0886453	1	+	0.400363	1
domed cranium	MP:0000440	59	+	0.255358	1	+	0.0560677	1	+	0.456613	1
abnormal erythrocyte morphology	MP:0002447	424	+	0.255779	1	+	0.169713	1	+	0.352068	1
abnormal circulating potassium level	MP:0002668	35	+	0.256243	1	+	0.173318	1	+	0.256417	1
abnormal circulating renin level	MP:0003349	21	+	0.256382	1	-	0.563605	1	+	0.386572	1
abnormal fibroblast proliferation	MP:0011702	89	+	0.256679	1	-	0.636236	1	-	0.575713	1
dextrocardia	MP:0000644	26	+	0.25671	1	+	0.259229	1	+	0.315255	1
abnormal somatic motor system morphology	MP:0001051	59	+	0.257332	1	+	0.140578	1	+	0.253352	1
thick pulmonary interalveolar septum	MP:0001179	33	+	0.257739	1	+	0.137132	1	+	0.281053	1
arteriosclerosis	MP:0003991	23	+	0.257747	1	-	0.664673	1	+	0.137638	1
abnormal interventricular septum morphology	MP:0000281	180	+	0.258319	1	+	0.0356348	1	-	0.964144	1
heart left ventricle hypertrophy	MP:0002625	48	+	0.258601	1	+	0.0669968	1	+	0.455815	1
decreased follicular B cell number	MP:0008174	31	+	0.259832	1	+	0.173103	1	+	0.32961	1
decreased epididymal fat pad weight	MP:0009289	34	+	0.259923	1	+	0.248715	1	+	0.371118	1
decreased rib number	MP:0003345	37	+	0.26035	1	+	0.129559	1	+	0.337877	1
abnormal macrophage chemotaxis	MP:0010760	48	+	0.260391	1	-	0.97395	1	+	0.0829042	1
impaired macrophage chemotaxis	MP:0003799	34	+	0.260488	1	-	0.935065	1	+	0.115937	1
abnormal gastric parietal cell morphology	MP:0004139	22	+	0.260525	1	+	0.00320871	1	+	0.479735	1
abnormal retina morphology	MP:0001325	394	+	0.262473	1	-	0.658399	1	+	0.0721061	1
lethargy	MP:0005202	76	+	0.263241	1	+	0.406449	1	+	0.0898716	1
abnormal vertebral body morphology	MP:0000141	43	+	0.263404	1	-	0.995935	1	+	0.498027	1
abnormal chromosome morphology	MP:0003702	41	+	0.263599	1	-	0.877843	1	+	0.0580721	1
vision/eye phenotype	MP:0005391	919	+	0.264281	1	+	0.494736	1	+	0.227488	1
abnormal white fat cell size	MP:0009132	37	+	0.264694	1	+	0.404668	1	+	0.18814	1
abnormal sebaceous gland morphology	MP:0000647	54	+	0.265399	1	+	0.414764	1	+	0.142724	1
abnormal eyelid fusion	MP:0009263	21	+	0.265881	1	+	0.13814	1	+	0.288553	1
abnormal eyelid development	MP:0009651	23	+	0.265881	1	+	0.13814	1	+	0.288553	1
increased gland tumor incidence	MP:0010288	101	+	0.265931	1	+	0.455613	1	+	0.178057	1
hyporesponsive to tactile stimuli	MP:0005498	34	+	0.266993	1	+	0.33538	1	+	0.420719	1
increased liver triglyceride level	MP:0009355	52	+	0.267116	1	+	0.228072	1	+	0.232761	1
abnormal trigeminal ganglion morphology	MP:0001092	41	+	0.268061	1	+	0.0630736	1	-	0.929633	1
embryonic lethality between implantation and somite formation	MP:0006205	260	+	0.268555	1	-	0.993286	1	+	0.128123	1
dilated cardiomyopathy	MP:0002795	37	+	0.269353	1	-	0.514846	1	+	0.190444	1
reddish skin	MP:0001190	26	+	0.270748	1	-	0.707589	1	+	0.0923169	1
partial neonatal lethality	MP:0011088	217	+	0.271337	1	+	0.105807	1	-	0.64939	1
abnormal eating behavior	MP:0001431	381	+	0.272188	1	+	0.0766264	1	+	0.202651	1
abnormal professional antigen presenting cell morphology	MP:0008195	464	+	0.272684	1	+	0.411703	1	+	0.112439	1
abnormal circulating glycerol level	MP:0011973	23	+	0.272937	1	-	0.57653	1	+	0.106567	1
decreased marginal zone B cell number	MP:0008182	46	+	0.273011	1	+	0.271367	1	+	0.375042	1
progressive muscle weakness	MP:0000748	22	+	0.273114	1	-	0.751446	1	+	0.0744079	1
partial embryonic lethality	MP:0011102	28	+	0.273427	1	+	0.133661	1	+	0.445597	1
abnormal preimplantation embryo development	MP:0009781	228	+	0.274856	1	-	0.946033	1	+	0.0306933	1
abnormal interleukin-12b secretion	MP:0008668	23	+	0.275108	1	+	0.376742	1	+	0.255994	1
decreased sensory neuron number	MP:0000966	110	+	0.277152	1	+	0.180624	1	+	0.232838	1
abnormal heart septum morphology	MP:0006113	210	+	0.277561	1	+	0.0186906	1	-	0.975689	1
abnormal nervous system physiology	MP:0003633	1319	+	0.278339	1	-	0.691251	1	-	0.951962	1
decreased IgG1 level	MP:0008495	100	+	0.278913	1	+	0.0416665	1	+	0.447394	1
decreased insulin secretion	MP:0003059	73	+	0.279214	1	+	0.404626	1	+	0.245556	1
abnormal interferon-alpha secretion	MP:0008557	20	+	0.279234	1	NA	NA	NA	+	0.199491	1
hypoxia	MP:0005039	28	+	0.280145	1	-	0.553555	1	-	0.89908	1
analgesia	MP:0004270	24	+	0.280526	1	+	0.446127	1	+	0.26431	1
abnormal cytokine secretion	MP:0003009	457	+	0.280934	1	+	0.146108	1	+	0.33674	1
hyperalgesia	MP:0005407	48	+	0.281087	1	+	0.162733	1	-	0.518276	1
abnormal potassium ion homeostasis	MP:0011978	54	+	0.282132	1	+	0.194106	1	+	0.263448	1
impaired wound healing	MP:0001792	26	+	0.282263	1	+	0.124163	1	-	0.515547	1
abnormal chemically-elicited antinociception	MP:0001980	26	+	0.282537	1	+	0.245584	1	-	0.605833	1
abnormal lung alveolus development	MP:0010995	37	+	0.283273	1	+	0.313281	1	+	0.199555	1
intestinal inflammation	MP:0001858	117	+	0.284098	1	+	0.395328	1	+	0.23794	1
abnormal T cell number	MP:0006387	499	+	0.284476	1	+	0.48845	1	+	0.151038	1
abnormal monocyte cell number	MP:0012441	99	+	0.284512	1	-	0.930549	1	+	0.0664505	1
abnormal circulating iron level	MP:0004152	33	+	0.285569	1	+	0.186632	1	+	0.384824	1
abnormal luteinizing hormone level	MP:0003969	41	+	0.286063	1	+	0.039032	1	-	0.74085	1
abnormal bone strength	MP:0001542	51	+	0.286331	1	+	0.404562	1	+	0.326742	1
increased liver weight	MP:0002981	68	+	0.287248	1	-	0.701662	1	+	0.118166	1
abnormal urination	MP:0001756	100	+	0.288231	1	-	0.508014	1	+	0.308451	1
increased insulin sensitivity	MP:0002891	116	+	0.288306	1	-	0.564497	1	+	0.0859824	1
abnormal kidney pelvis morphology	MP:0004194	76	+	0.288751	1	+	0.0861389	1	-	0.696864	1
abnormal neurocranium morphology	MP:0000074	176	+	0.288802	1	+	0.0767116	1	-	0.874697	1
decreased hematocrit	MP:0000208	138	+	0.289254	1	-	0.586288	1	+	0.105278	1
decreased pituitary hormone level	MP:0003972	77	+	0.290059	1	+	0.0959996	1	-	0.546101	1
small cerebellum	MP:0000852	75	+	0.290358	1	-	0.821289	1	+	0.257548	1
decreased aggression	MP:0005656	35	+	0.291513	1	+	0.283616	1	+	0.38149	1
increased lung adenocarcinoma incidence	MP:0002027	46	+	0.291852	1	-	0.834157	1	+	0.0703821	1
increased lung non-small cell carcinoma incidence	MP:0008716	46	+	0.291852	1	-	0.834157	1	+	0.0703821	1
absent mesoderm	MP:0001683	55	+	0.292298	1	-	0.876726	1	+	0.126459	1
abnormal circulating insulin-like growth factor I level	MP:0004700	48	+	0.292847	1	+	0.0159101	1	-	0.598456	1
abnormal fluid regulation	MP:0001784	484	+	0.294861	1	+	0.456787	1	-	0.61623	1
thin retinal inner nuclear layer	MP:0008511	25	+	0.2953	1	+	0.280184	1	+	0.290331	1
altered tumor pathology	MP:0010639	111	+	0.295478	1	-	0.823226	1	+	0.0862211	1
abnormal interventricular septum membranous part morphology	MP:0008823	35	+	0.29557	1	+	0.250226	1	-	0.843517	1
decreased interleukin-12 secretion	MP:0008664	25	+	0.296168	1	+	0.496651	1	+	0.415485	1
Purkinje cell degeneration	MP:0000876	44	+	0.297032	1	-	0.592131	1	+	0.106546	1
abnormal craniofacial development	MP:0003935	263	+	0.298033	1	+	0.356689	1	-	0.880571	1
abnormal pain threshold	MP:0001970	180	+	0.298174	1	+	0.0195576	1	-	0.924715	1
failure of heart looping	MP:0004251	29	+	0.298789	1	+	0.222486	1	-	0.992217	1
increased IgA level	MP:0002495	45	+	0.299731	1	-	0.518527	1	+	0.16727	1
abnormal cell proliferation	MP:0000350	581	+	0.301859	1	+	0.35769	1	-	0.826787	1
abnormal heart ventricle outflow tract morphology	MP:0010224	46	+	0.302021	1	+	0.471985	1	+	0.193773	1
small heart	MP:0002188	100	+	0.302387	1	-	0.845468	1	+	0.0911116	1
abnormal abdominal fat pad morphology	MP:0000010	145	+	0.303738	1	-	0.699223	1	+	0.224529	1
complete embryonic lethality between implantation and somite formation	MP:0011096	239	+	0.30496	1	-	0.994582	1	+	0.156597	1
abnormal ureter morphology	MP:0000534	100	+	0.305009	1	+	0.0935917	1	-	0.650303	1
embryonic growth arrest	MP:0001730	220	+	0.306966	1	+	0.344584	1	+	0.47963	1
increased T cell proliferation	MP:0005348	90	+	0.307312	1	-	0.662417	1	+	0.0648641	1
abnormal respiratory mucosa morphology	MP:0002277	20	+	0.307723	1	+	0.44299	1	+	0.363211	1
abnormal intervertebral disk morphology	MP:0004173	29	+	0.308059	1	-	0.981521	1	+	0.0124209	1
decreased IgA level	MP:0001807	43	+	0.308103	1	+	0.0133046	1	-	0.669767	1
abnormal eye morphology	MP:0002092	849	+	0.308138	1	-	0.554838	1	+	0.235152	1
abnormal tendon morphology	MP:0005503	21	+	0.308319	1	-	0.879134	1	+	0.0952973	1
increased interferon-gamma secretion	MP:0008566	83	+	0.308376	1	+	0.159537	1	-	0.871177	1
abnormal type II pneumocyte morphology	MP:0002275	41	+	0.308916	1	+	0.4382	1	+	0.13537	1
decreased common myeloid progenitor cell number	MP:0008813	33	+	0.309042	1	+	0.23271	1	+	0.437638	1
colitis	MP:0002816	94	+	0.309203	1	+	0.438928	1	+	0.254057	1
abnormal motor neuron innervation pattern	MP:0000940	28	+	0.30948	1	+	0.427858	1	+	0.222903	1
abnormal medulla oblongata morphology	MP:0000846	23	+	0.310033	1	+	0.0531493	1	-	0.520015	1
decreased susceptibility to autoimmune disorder	MP:0005351	125	+	0.310912	1	-	0.577411	1	+	0.12186	1
cervical vertebral transformation	MP:0004615	40	+	0.310943	1	-	0.551967	1	+	0.183686	1
abnormal somite shape	MP:0001691	27	+	0.311011	1	+	0.272802	1	-	0.995275	1
abnormal rostral-caudal axis patterning	MP:0005221	93	+	0.311237	1	-	0.859514	1	-	0.612481	1
decreased cell proliferation	MP:0000352	293	+	0.312932	1	-	0.883604	1	+	0.348527	1
abnormal osteoclast differentiation	MP:0008396	64	+	0.312945	1	-	0.922412	1	+	0.140845	1
abnormal retinal photoreceptor morphology	MP:0001004	114	+	0.313215	1	-	0.964817	1	+	0.03676	1
abnormal liver development	MP:0000596	43	+	0.313659	1	+	0.148631	1	+	0.366795	1
abnormal feces composition	MP:0003868	29	+	0.313938	1	+	0.332373	1	+	0.388619	1
decreased systemic arterial blood pressure	MP:0002843	73	+	0.314054	1	+	0.477436	1	+	0.470876	1
ectopic neuron	MP:0011723	34	+	0.314214	1	-	0.590128	1	+	0.220972	1
abnormal cell migration	MP:0003091	341	+	0.314323	1	-	0.720635	1	+	0.326897	1
impaired somite development	MP:0009768	80	+	0.314837	1	+	0.0963342	1	-	0.957717	1
perimembraneous ventricular septal defect	MP:0010418	34	+	0.316064	1	+	0.250226	1	-	0.864921	1
osteopetrosis	MP:0000067	25	+	0.316082	1	+	0.0732231	1	-	0.657935	1
increased bone marrow cell number	MP:0000321	34	+	0.316638	1	+	0.432585	1	+	0.258702	1
abnormal interleukin-4 secretion	MP:0008698	89	+	0.316791	1	+	0.094836	1	+	0.389112	1
abnormal immune serum protein physiology	MP:0002723	748	+	0.31686	1	+	0.113054	1	+	0.344002	1
decreased double-negative T cell number	MP:0005089	37	+	0.317314	1	+	0.0251246	1	-	0.56528	1
impaired exercise endurance	MP:0012106	23	+	0.317768	1	+	0.149919	1	+	0.433312	1
eye inflammation	MP:0001851	48	+	0.317853	1	-	0.53102	1	+	0.215896	1
abnormal pericardium morphology	MP:0000288	198	+	0.318524	1	-	0.586855	1	-	0.630525	1
abnormal germinal center B cell morphology	MP:0008176	26	+	0.319182	1	+	0.131394	1	-	0.566733	1
abnormal pregnancy	MP:0009661	117	+	0.319697	1	+	0.187988	1	-	0.864231	1
right aortic arch	MP:0004158	26	+	0.319971	1	+	0.0191164	1	-	0.918353	1
abnormal corneal epithelium morphology	MP:0006000	31	+	0.320673	1	+	0.274103	1	+	0.308547	1
abnormal plasma cell morphology	MP:0002439	41	+	0.321972	1	+	0.0991567	1	+	0.410326	1
renal cast	MP:0011402	26	+	0.321998	1	-	0.705125	1	+	0.136122	1
abnormal body fat mass	MP:0012320	306	+	0.32223	1	+	0.0499858	1	-	0.54024	1
abnormal mononuclear phagocyte morphology	MP:0008248	344	+	0.322807	1	-	0.895457	1	+	0.0472264	1
increased lung carcinoma incidence	MP:0008714	57	+	0.324527	1	-	0.751977	1	+	0.108237	1
abnormal endoderm development	MP:0001685	41	+	0.325386	1	+	0.444081	1	-	0.941346	1
increased cardiovascular system tumor incidence	MP:0010291	31	+	0.325723	1	-	0.829062	1	+	0.092088	1
abnormal lung saccule morphology	MP:0010825	26	+	0.325856	1	-	0.783466	1	+	0.129343	1
abnormal B cell number	MP:0002458	332	+	0.326369	1	+	0.0994256	1	+	0.46194	1
abnormal lung weight	MP:0005629	37	+	0.327032	1	+	0.000161123	1	-	0.913549	1
increased circulating tumor necrosis factor level	MP:0008553	53	+	0.328115	1	-	0.848609	1	+	0.177391	1
abnormal skeletal muscle morphology	MP:0000759	265	+	0.328232	1	-	0.664236	1	+	0.253383	1
abnormal mature B cell morphology	MP:0008171	194	+	0.329243	1	+	0.0487715	1	-	0.504813	1
altered response to CNS ischemic injury	MP:0003075	59	+	0.3304	1	+	0.361468	1	-	0.813702	1
increased mortality induced by gamma-irradiation	MP:0001658	27	+	0.330554	1	+	0.442429	1	+	0.182824	1
abnormal innervation pattern to muscle	MP:0001052	26	+	0.331603	1	-	0.943417	1	+	0.0533189	1
decreased spleen white pulp amount	MP:0008479	26	+	0.331844	1	+	0.38952	1	+	0.381263	1
increased heart right ventricle size	MP:0010563	67	+	0.332743	1	+	0.054012	1	-	0.528152	1
abnormal circulating cytokine level	MP:0010210	206	+	0.333153	1	+	0.120502	1	+	0.358011	1
abnormal immune tolerance	MP:0005000	266	+	0.333689	1	-	0.632231	1	+	0.102385	1
decreased respiratory quotient	MP:0010379	28	+	0.334631	1	+	0.423711	1	+	0.274162	1
abnormal somite size	MP:0005222	28	+	0.335875	1	-	0.926661	1	-	0.94628	1
abnormal muscle weight	MP:0004233	25	+	0.338195	1	-	0.75445	1	+	0.257139	1
abnormal insulin-like growth factor I level	MP:0008831	49	+	0.338898	1	+	0.0159101	1	-	0.648885	1
decreased bone trabecula number	MP:0010869	33	+	0.339668	1	-	0.531832	1	+	0.276913	1
vascular inflammation	MP:0001863	22	+	0.339962	1	+	0.281575	1	+	0.338805	1
vasculitis	MP:0001864	20	+	0.339962	1	+	0.281575	1	+	0.338805	1
abnormal heart right ventricle morphology	MP:0003920	109	+	0.340215	1	+	0.166708	1	+	0.299783	1
abnormal cell physiology	MP:0005621	2096	+	0.340296	1	-	0.824165	1	+	0.398726	1
abnormal fat-soluble vitamin level	MP:0005401	32	+	0.340364	1	-	0.501547	1	+	0.222702	1
thick interventricular septum	MP:0010724	23	+	0.341301	1	+	0.117593	1	+	0.353077	1
impaired smooth muscle contractility	MP:0000740	27	+	0.342768	1	+	0.209591	1	-	0.71408	1
abnormal urine calcium level	MP:0002985	23	+	0.342774	1	-	0.937994	1	+	0.212146	1
abnormal salivary gland morphology	MP:0000613	47	+	0.343769	1	+	0.21639	1	+	0.471085	1
abnormal embryonic-extraembryonic boundary morphology	MP:0003890	28	+	0.343985	1	+	0.339063	1	-	0.945639	1
abnormal keratinocyte differentiation	MP:0002656	23	+	0.344766	1	-	0.945147	1	+	0.103758	1
glomerulosclerosis	MP:0005264	50	+	0.345377	1	+	0.359693	1	+	0.395198	1
abnormal kidney mesenchyme morphology	MP:0010985	27	+	0.345602	1	+	0.000537943	1	-	0.855334	1
decreased thermal nociceptive threshold	MP:0003998	35	+	0.347436	1	+	0.34682	1	+	0.291423	1
hypoglycemia	MP:0000189	83	+	0.348364	1	-	0.579321	1	+	0.206564	1
palatal shelves fail to meet at midline	MP:0009888	34	+	0.3488	1	-	0.966867	1	-	0.866233	1
exencephaly	MP:0000914	172	+	0.349018	1	+	0.333709	1	+	0.299529	1
abnormal proximal convoluted tubule morphology	MP:0004756	62	+	0.349154	1	+	0.111394	1	+	0.346659	1
decreased cerebral infarction size	MP:0006058	25	+	0.34944	1	-	0.6741	1	+	0.175724	1
abnormal gamma-delta T cell morphology	MP:0008343	51	+	0.349654	1	+	0.282643	1	+	0.358883	1
abnormal salivary gland physiology	MP:0005310	35	+	0.34968	1	+	0.267976	1	+	0.444191	1
abnormal chemical nociception	MP:0002735	34	+	0.349931	1	-	0.553967	1	-	0.760894	1
abnormal response to transplant	MP:0005671	47	+	0.349953	1	-	0.641213	1	+	0.246403	1
abnormal lens morphology	MP:0001303	153	+	0.350217	1	+	0.000360475	1	-	0.973999	1
abnormal urinary bladder morphology	MP:0000538	33	+	0.350828	1	+	0.48148	1	-	0.506264	1
abnormal coping response	MP:0003062	27	+	0.35176	1	+	0.0494518	1	-	0.650014	1
increased kidney apoptosis	MP:0011368	33	+	0.352157	1	+	0.481751	1	+	0.28326	1
abnormal double-negative T cell morphology	MP:0002407	93	+	0.352664	1	+	0.220809	1	+	0.404081	1
abnormal T cell selection	MP:0004917	22	+	0.353111	1	+	0.26793	1	+	0.362691	1
increased mortality induced by ionizing radiation	MP:0003992	37	+	0.353363	1	+	0.361316	1	+	0.252303	1
impaired natural killer cell mediated cytotoxicity	MP:0005070	49	+	0.353417	1	-	0.875681	1	+	0.166442	1
testicular hyperplasia	MP:0001149	31	+	0.353457	1	+	0.481292	1	+	0.234118	1
abnormal circulating LDL cholesterol level	MP:0000181	72	+	0.353545	1	-	0.68424	1	+	0.200792	1
necrosis	MP:0001651	50	+	0.35445	1	+	0.0821133	1	-	0.576417	1
abnormal follicular B cell morphology	MP:0008172	42	+	0.35455	1	+	0.190014	1	+	0.388714	1
increased cellular sensitivity to gamma-irradiation	MP:0002007	43	+	0.354797	1	+	0.320583	1	+	0.344828	1
abnormal skeleton physiology	MP:0001533	431	+	0.355383	1	-	0.730875	1	+	0.0734881	1
polydipsia	MP:0001426	25	+	0.356028	1	+	0.317924	1	+	0.239065	1
abnormal glucose homeostasis	MP:0002078	580	+	0.356049	1	+	0.331875	1	+	0.0977615	1
abnormal dendritic cell physiology	MP:0002376	124	+	0.356417	1	-	0.881721	1	+	0.187314	1
altered susceptibility to autoimmune disorder	MP:0002425	205	+	0.357111	1	+	0.413263	1	+	0.152009	1
abnormal digestive secretion	MP:0000501	31	+	0.358403	1	-	0.758686	1	+	0.273109	1
absent vitelline blood vessels	MP:0001719	57	+	0.358527	1	-	0.521365	1	+	0.32166	1
decreased ventricle muscle contractility	MP:0005598	54	+	0.35931	1	+	0.148591	1	+	0.354133	1
abnormal nephron morphology	MP:0003881	308	+	0.360258	1	+	0.0550186	1	-	0.823384	1
decreased systemic arterial systolic blood pressure	MP:0006264	29	+	0.360733	1	+	0.331804	1	+	0.399008	1
abnormal heart development	MP:0000267	244	+	0.360947	1	+	0.0625186	1	-	0.938632	1
large intestinal inflammation	MP:0003304	101	+	0.360996	1	-	0.572887	1	+	0.27482	1
decreased IgG3 level	MP:0008498	62	+	0.361339	1	+	0.00714963	1	-	0.805753	1
abnormal photoreceptor outer segment morphology	MP:0003729	75	+	0.361552	1	-	0.902535	1	+	0.0661671	1
decreased NK T cell number	MP:0008040	28	+	0.361667	1	+	0.289106	1	+	0.278796	1
abnormal secondary palate development	MP:0009655	76	+	0.36197	1	+	0.248594	1	-	0.862555	1
abnormal head mesenchyme morphology	MP:0011260	23	+	0.362505	1	-	0.788343	1	-	0.9021	1
craniofacial phenotype	MP:0005382	759	+	0.362665	1	+	0.324928	1	-	0.736299	1
abnormal craniofacial morphology	MP:0000428	759	+	0.362665	1	+	0.324928	1	-	0.736299	1
abnormal T cell subpopulation ratio	MP:0003944	27	+	0.363168	1	-	0.689359	1	+	0.245122	1
prenatal lethality	MP:0002080	1607	+	0.363209	1	-	0.795078	1	-	0.693725	1
hematopoietic system phenotype	MP:0005397	1982	+	0.363539	1	+	0.162851	1	-	0.82617	1
abnormal eosinophil physiology	MP:0002465	23	+	0.36365	1	+	0.404961	1	+	0.325512	1
unresponsive to tactile stimuli	MP:0001491	20	+	0.363903	1	+	0.369622	1	+	0.445825	1
abnormal chest morphology	MP:0004134	27	+	0.364102	1	-	0.854884	1	+	0.219091	1
decreased thymocyte number	MP:0000715	102	+	0.36447	1	+	0.114416	1	-	0.530343	1
abnormal motor neuron morphology	MP:0000937	115	+	0.36454	1	-	0.668458	1	+	0.0789511	1
increased circulating free fatty acid level	MP:0001554	56	+	0.366629	1	-	0.530742	1	+	0.228256	1
abnormal vision	MP:0002090	45	+	0.367097	1	+	0.113069	1	-	0.629405	1
abnormal palate development	MP:0009653	78	+	0.367557	1	+	0.248594	1	-	0.853523	1
increased bone mineral density	MP:0000062	68	+	0.369531	1	-	0.726229	1	+	0.216455	1
no abnormal phenotype detected	MP:0002169	1362	+	0.369738	1	+	0.159833	1	-	0.811597	1
abnormal cornea morphology	MP:0001312	135	+	0.369849	1	+	0.236448	1	+	0.330425	1
abnormal PNS synaptic transmission	MP:0002913	27	+	0.37006	1	-	0.936025	1	+	0.0156802	1
abnormal embryonic erythropoiesis	MP:0004229	26	+	0.370371	1	+	0.23679	1	+	0.357371	1
normal phenotype	MP:0002873	1364	+	0.370673	1	+	0.159833	1	-	0.811198	1
decreased acute inflammation	MP:0005087	151	+	0.371425	1	+	0.274266	1	+	0.38739	1
abnormal thymus physiology	MP:0003763	67	+	0.372143	1	+	0.166478	1	+	0.467234	1
abnormal spinal cord grey matter morphology	MP:0008503	139	+	0.372953	1	-	0.668458	1	+	0.0773991	1
abnormal somite development	MP:0001688	157	+	0.373299	1	+	0.0655177	1	-	0.97374	1
malocclusion	MP:0000120	28	+	0.373333	1	-	0.684762	1	+	0.452278	1
abnormal vestibular ganglion morphology	MP:0002856	24	+	0.373512	1	+	0.18666	1	+	0.350841	1
decreased food intake	MP:0011940	56	+	0.373729	1	+	0.32286	1	+	0.243758	1
cleft secondary palate	MP:0009890	101	+	0.374246	1	+	0.453504	1	-	0.793698	1
abnormal circulating glucose level	MP:0000188	373	+	0.375284	1	+	0.396986	1	+	0.147195	1
impaired lung alveolus development	MP:0006027	34	+	0.375626	1	+	0.313281	1	+	0.265964	1
small lymph nodes	MP:0002217	50	+	0.375663	1	-	0.880519	1	+	0.119514	1
abnormal interparietal bone morphology	MP:0000077	41	+	0.375737	1	+	0.221088	1	-	0.558306	1
acidosis	MP:0003031	21	+	0.375794	1	+	0.0241301	1	+	0.481288	1
abnormal tooth development	MP:0000116	52	+	0.37747	1	+	0.109174	1	+	0.39755	1
decreased dopamine level	MP:0005643	26	+	0.377754	1	+	0.225286	1	-	0.702027	1
abnormal bone trabecula morphology	MP:0010867	68	+	0.377895	1	-	0.520024	1	+	0.355932	1
decreased white fat cell size	MP:0009133	23	+	0.378378	1	+	0.0700094	1	+	0.410582	1
abnormal bronchiole morphology	MP:0002267	28	+	0.378399	1	+	0.0660891	1	-	0.561531	1
increased neuron apoptosis	MP:0003203	96	+	0.378509	1	+	0.381395	1	+	0.49022	1
abnormal mesonephros morphology	MP:0008487	23	+	0.378522	1	+	0.00417267	1	-	0.775957	1
decreased creatinine clearance	MP:0005558	21	+	0.378904	1	+	0.248446	1	+	0.352055	1
mandible hypoplasia	MP:0000460	21	+	0.379778	1	+	0.0532641	1	-	0.702901	1
abnormal heart position or orientation	MP:0006065	38	+	0.380128	1	+	0.112597	1	-	0.560232	1
abnormal myogenesis	MP:0000729	39	+	0.380824	1	+	0.109806	1	-	0.997863	1
decreased bone mineral content	MP:0010124	74	+	0.381935	1	+	0.152129	1	-	0.506596	1
abnormal heartbeat	MP:0004085	172	+	0.382052	1	+	0.146399	1	-	0.777856	1
kidney atrophy	MP:0004970	39	+	0.382753	1	-	0.772853	1	+	0.141658	1
increased adenocarcinoma incidence	MP:0009308	83	+	0.383808	1	-	0.680271	1	+	0.133205	1
abnormal brown fat cell morphology	MP:0009116	27	+	0.383961	1	+	0.169241	1	-	0.537897	1
abnormal plasma cell number	MP:0008096	32	+	0.385134	1	+	0.225814	1	+	0.382042	1
abnormal self tolerance	MP:0005005	264	+	0.386178	1	-	0.632231	1	+	0.0940367	1
abnormal fat pad morphology	MP:0005334	178	+	0.386193	1	-	0.58038	1	+	0.312531	1
enhanced behavioral response to xenobiotic	MP:0009746	56	+	0.38862	1	+	0.133688	1	+	0.491802	1
complete neonatal lethality	MP:0011087	425	+	0.388756	1	-	0.573725	1	-	0.515683	1
decreased interleukin-2 secretion	MP:0008688	47	+	0.389144	1	-	0.694091	1	+	0.218217	1
abnormal interleukin level	MP:0008751	187	+	0.389145	1	+	0.0200757	1	-	0.667756	1
caudal body truncation	MP:0004073	32	+	0.389845	1	-	0.509626	1	-	0.981289	1
abnormal NK T cell morphology	MP:0008036	41	+	0.39014	1	-	0.646174	1	+	0.182552	1
abnormal NK T cell number	MP:0008038	41	+	0.39014	1	-	0.646174	1	+	0.182552	1
increased hemoglobin content	MP:0005564	23	+	0.390377	1	+	0.490191	1	+	0.392219	1
atelectasis	MP:0001177	80	+	0.391023	1	+	0.480792	1	+	0.329893	1
abnormal palatal shelf elevation	MP:0009885	28	+	0.391131	1	+	0.219524	1	+	0.425825	1
abnormal cranial suture morphology	MP:0002835	41	+	0.391559	1	-	0.55419	1	+	0.403962	1
abnormal lymph node B cell domain morphology	MP:0002344	36	+	0.392443	1	+	0.117197	1	-	0.511931	1
increased circulating aspartate transaminase level	MP:0005343	50	+	0.393031	1	+	0.0420926	1	+	0.391965	1
abnormal immature B cell morphology	MP:0005022	116	+	0.393164	1	+	0.337878	1	-	0.541518	1
thoracic vertebral transformation	MP:0004618	43	+	0.393309	1	-	0.536509	1	+	0.344229	1
abnormal enzyme/ coenzyme level	MP:0005319	287	+	0.393398	1	+	0.465929	1	+	0.220224	1
axon degeneration	MP:0005405	47	+	0.393538	1	+	0.489578	1	+	0.288075	1
abnormal T-helper 2 cell morphology	MP:0002434	24	+	0.394128	1	+	0.0423177	1	-	0.745338	1
abnormal pancreatic islet size	MP:0009170	70	+	0.395412	1	+	0.0970741	1	-	0.687826	1
abnormal osteoblast morphology	MP:0004986	85	+	0.39546	1	-	0.706416	1	+	0.304646	1
abnormal embryo size	MP:0001697	432	+	0.396182	1	-	0.634358	1	-	0.789873	1
abnormal second branchial arch morphology	MP:0006338	21	+	0.396846	1	+	0.0436725	1	-	0.995906	1
abnormal cerebellar granule layer morphology	MP:0000886	60	+	0.397065	1	-	0.615099	1	+	0.162822	1
fragile skeleton	MP:0000061	22	+	0.397281	1	+	0.119036	1	+	0.426782	1
abnormal developmental vascular remodeling	MP:0009577	38	+	0.397707	1	-	0.61463	1	-	0.562153	1
abnormal muscle physiology	MP:0002106	581	+	0.397877	1	+	0.357921	1	+	0.327746	1
short maxilla	MP:0000097	31	+	0.398255	1	+	0.337973	1	+	0.378638	1
paralysis	MP:0000753	81	+	0.399223	1	-	0.696962	1	+	0.0749642	1
increased eosinophil cell number	MP:0005011	40	+	0.400306	1	+	0.0723231	1	-	0.682324	1
decreased circulating pituitary hormone level	MP:0005118	64	+	0.402465	1	+	0.270753	1	+	0.49287	1
abnormal reproductive system development	MP:0003936	55	+	0.402803	1	+	0.195144	1	+	0.408539	1
decreased corpus callosum size	MP:0000781	25	+	0.402861	1	-	0.577383	1	-	0.544861	1
abnormal embryonic growth/weight/body size	MP:0002088	612	+	0.402898	1	-	0.839727	1	-	0.608475	1
skeleton phenotype	MP:0005390	1158	+	0.402947	1	+	0.490384	1	+	0.275227	1
micrognathia	MP:0002639	34	+	0.403221	1	-	0.76476	1	-	0.9714	1
muscular ventricular septal defect	MP:0010420	22	+	0.403381	1	+	0.122432	1	-	0.667457	1
partial embryonic lethality during organogenesis	MP:0011108	205	+	0.40351	1	+	0.446956	1	+	0.270778	1
decreased embryo size	MP:0001698	425	+	0.404239	1	-	0.634358	1	-	0.803123	1
paraparesis	MP:0009434	21	+	0.404425	1	-	0.681147	1	+	0.269718	1
enlarged liver	MP:0000599	135	+	0.404478	1	-	0.9835	1	+	0.0528575	1
decreased circulating total protein level	MP:0005567	31	+	0.405016	1	+	0.482535	1	+	0.281053	1
abnormal intramembranous bone ossification	MP:0008273	30	+	0.405153	1	+	0.103372	1	-	0.66731	1
abnormal chorioallantoic fusion	MP:0002824	59	+	0.405451	1	-	0.906144	1	-	0.936846	1
abnormal interventricular septum muscular part morphology	MP:0010498	23	+	0.405853	1	+	0.122432	1	-	0.653546	1
increased cardiac muscle contractility	MP:0005599	21	+	0.406839	1	+	0.204195	1	+	0.386999	1
decreased immature B cell number	MP:0008215	86	+	0.407531	1	+	0.459266	1	+	0.45907	1
abnormal calcium ion homeostasis	MP:0004231	92	+	0.407598	1	-	0.706748	1	+	0.248647	1
abnormal redox activity	MP:0003186	68	+	0.408429	1	-	0.914172	1	+	0.138741	1
abnormal heart right ventricle size	MP:0010577	76	+	0.40869	1	+	0.054012	1	-	0.576187	1
abnormal bone structure	MP:0003795	436	+	0.408822	1	-	0.911295	1	+	0.0682255	1
decreased mature B cell number	MP:0008211	145	+	0.408828	1	+	0.0633192	1	-	0.653007	1
abnormal myocardial trabeculae morphology	MP:0002189	111	+	0.409164	1	-	0.852705	1	-	0.686594	1
abnormal neural crest cell migration	MP:0002950	23	+	0.409395	1	-	0.699833	1	-	0.991032	1
decreased circulating insulin-like growth factor I level	MP:0004701	42	+	0.409639	1	+	0.0338949	1	-	0.677101	1
increased food intake	MP:0011939	97	+	0.41037	1	-	0.687101	1	+	0.312336	1
abnormal susceptibility to weight loss	MP:0011118	35	+	0.410892	1	-	0.914738	1	+	0.178831	1
abnormal immune system morphology	MP:0000685	1468	+	0.410965	1	+	0.395	1	-	0.56042	1
small hippocampus	MP:0008283	25	+	0.410973	1	-	0.999414	1	+	0.116085	1
decreased brain weight	MP:0002175	47	+	0.411318	1	+	0.384111	1	-	0.642594	1
abnormal parietal yolk sac morphology	MP:0011203	110	+	0.411443	1	+	0.262635	1	+	0.439891	1
oxidative stress	MP:0003674	60	+	0.411811	1	-	0.772486	1	+	0.20098	1
abnormal digestive system physiology	MP:0001663	405	+	0.411934	1	+	0.277512	1	-	0.502354	1
abnormal mesoderm development	MP:0001680	122	+	0.411943	1	-	0.99344	1	+	0.259794	1
abnormal diaphragm morphology	MP:0002279	53	+	0.412204	1	-	0.625617	1	+	0.138762	1
neonatal lethality	MP:0002058	609	+	0.413516	1	+	0.421358	1	-	0.520785	1
abnormal glossopharyngeal ganglion morphology	MP:0001096	25	+	0.414085	1	+	0.232361	1	-	0.998092	1
distended pericardium	MP:0000292	45	+	0.416356	1	-	0.566073	1	-	0.640627	1
maternal effect	MP:0003718	49	+	0.417084	1	-	0.813456	1	+	0.148006	1
decreased circulating LDL cholesterol level	MP:0000183	41	+	0.417336	1	-	0.780647	1	+	0.247369	1
inner cell mass degeneration	MP:0004965	31	+	0.418845	1	-	0.975857	1	+	0.0203237	1
abnormal anxiety-related response	MP:0001362	193	+	0.418973	1	-	0.618135	1	-	0.998934	1
increased thymus tumor incidence	MP:0010365	48	+	0.419068	1	-	0.500988	1	+	0.353119	1
increased T cell derived lymphoma incidence	MP:0002024	48	+	0.419068	1	-	0.500988	1	+	0.353119	1
abnormal lymph node cortex morphology	MP:0002343	41	+	0.419273	1	+	0.129979	1	+	0.499735	1
abnormal lysosome morphology	MP:0005058	27	+	0.419418	1	+	0.135197	1	+	0.445083	1
autoimmune response	MP:0001844	262	+	0.419484	1	-	0.683576	1	+	0.0936565	1
abnormal lung epithelium morphology	MP:0006382	79	+	0.419575	1	+	0.325315	1	+	0.278359	1
abnormal endochondral bone ossification	MP:0008272	75	+	0.419752	1	-	0.88359	1	+	0.182167	1
abnormal systemic arterial blood pressure	MP:0000230	171	+	0.420696	1	+	0.0438028	1	-	0.958846	1
hepatic necrosis	MP:0001654	57	+	0.420701	1	-	0.706572	1	+	0.210868	1
abnormal metanephric mesenchyme morphology	MP:0010984	24	+	0.421396	1	+	0.000537943	1	-	0.908474	1
abnormal lean body mass	MP:0003959	128	+	0.422007	1	+	0.448135	1	+	0.347502	1
abnormal artery morphology	MP:0002191	274	+	0.423298	1	+	0.332975	1	-	0.834418	1
abnormal cerebellar layer morphology	MP:0009956	161	+	0.423924	1	+	0.364816	1	+	0.247162	1
decreased circulating amylase level	MP:0008805	33	+	0.425279	1	+	0.364724	1	+	0.358673	1
abnormal Purkinje cell number	MP:0000878	44	+	0.42581	1	-	0.563995	1	+	0.242237	1
decreased Purkinje cell number	MP:0000880	42	+	0.425816	1	-	0.563995	1	+	0.249225	1
abnormal presphenoid bone morphology	MP:0004448	26	+	0.426262	1	+	0.128706	1	+	0.457437	1
increased susceptibility to weight loss	MP:0010180	29	+	0.426273	1	-	0.834411	1	+	0.221933	1
decreased luteinizing hormone level	MP:0005132	23	+	0.426498	1	+	0.035367	1	-	0.771442	1
tremors	MP:0000745	184	+	0.427071	1	+	0.0721012	1	+	0.450628	1
decreased vertical activity	MP:0002757	93	+	0.427227	1	+	0.369341	1	-	0.969413	1
abnormal circulating leptin level	MP:0005667	149	+	0.427278	1	-	0.945023	1	+	0.079169	1
abnormal spinal nerve morphology	MP:0001077	77	+	0.427784	1	+	0.347261	1	+	0.281957	1
increased physiological sensitivity to xenobiotic	MP:0008873	182	+	0.428093	1	-	0.980566	1	+	0.105624	1
abnormal hippocampus size	MP:0008281	33	+	0.429377	1	-	0.999414	1	+	0.0630506	1
abnormal renal corpuscle morphology	MP:0002827	213	+	0.429419	1	+	0.0333521	1	-	0.972311	1
abnormal heart left ventricle size	MP:0010578	73	+	0.431159	1	+	0.120572	1	-	0.576289	1
preweaning lethality	MP:0010770	2659	+	0.431841	1	+	0.361181	1	-	0.832214	1
increased cellular sensitivity to ionizing radiation	MP:0004227	60	+	0.432776	1	+	0.156703	1	-	0.586608	1
decreased urine sodium level	MP:0006317	22	+	0.432885	1	-	0.916003	1	+	0.189834	1
abnormal pH regulation	MP:0004043	29	+	0.434142	1	+	0.0241301	1	-	0.565415	1
single kidney	MP:0003604	33	+	0.4348	1	-	0.728802	1	+	0.290643	1
abnormal gastrulation	MP:0001695	324	+	0.435635	1	-	0.991194	1	+	0.267793	1
abnormal metanephros morphology	MP:0011364	20	+	0.435638	1	+	0.027599	1	-	0.864644	1
abnormal parietal bone morphology	MP:0000109	50	+	0.435872	1	+	0.155772	1	-	0.720414	1
abnormal kidney morphology	MP:0002135	516	+	0.436114	1	-	0.504954	1	-	0.633137	1
increased mammary gland tumor incidence	MP:0010299	28	+	0.436588	1	-	0.549317	1	+	0.333164	1
abnormal pulmonary alveolar system morphology	MP:0010899	172	+	0.436854	1	+	0.280858	1	+	0.298301	1
abnormal dendritic cell antigen presentation	MP:0002455	29	+	0.436895	1	-	0.536545	1	+	0.333203	1
hyperglycemia	MP:0001559	72	+	0.437248	1	-	0.554769	1	+	0.287502	1
lymph node hyperplasia	MP:0008102	25	+	0.437344	1	+	0.476507	1	+	0.364337	1
decreased width of hypertrophic chondrocyte zone	MP:0003409	32	+	0.438478	1	-	0.721266	1	+	0.285901	1
abnormal embryo turning	MP:0001700	131	+	0.438983	1	-	0.908439	1	-	0.766714	1
abnormal skin condition	MP:0001191	178	+	0.439071	1	-	0.509038	1	-	0.656097	1
abnormal professional antigen presenting cell physiology	MP:0002452	681	+	0.439818	1	+	0.321522	1	+	0.304511	1
abnormal cytokine level	MP:0008713	272	+	0.440418	1	+	0.0876291	1	-	0.506666	1
abnormal lymph node size	MP:0000701	139	+	0.440868	1	-	0.968527	1	+	0.0743581	1
abnormal interferon-beta secretion	MP:0008558	22	+	0.440989	1	-	0.670437	1	+	0.303928	1
abnormal ureteric bud morphology	MP:0006032	48	+	0.441703	1	+	0.233175	1	-	0.519109	1
impaired branching involved in ureteric bud morphogenesis	MP:0004936	35	+	0.442054	1	+	0.190413	1	-	0.599961	1
abnormal chemoreceptor morphology	MP:0001001	22	+	0.442149	1	+	0.161296	1	-	0.530882	1
ventricular hypoplasia	MP:0000279	26	+	0.443121	1	-	0.883299	1	+	0.160906	1
abnormal bone remodeling	MP:0002998	120	+	0.443267	1	-	0.967385	1	+	0.0872857	1
abnormal embryonic hematopoiesis	MP:0003396	49	+	0.443468	1	-	0.663911	1	+	0.337004	1
skeletal muscle necrosis	MP:0003852	23	+	0.443869	1	-	0.768189	1	+	0.128878	1
abnormal immune system physiology	MP:0001790	1610	+	0.444372	1	+	0.0928772	1	-	0.640771	1
increased aggression	MP:0005655	31	+	0.444738	1	+	0.195194	1	-	0.980327	1
improved glucose tolerance	MP:0005292	120	+	0.444803	1	-	0.774261	1	+	0.151086	1
abnormal retinal neuronal layer morphology	MP:0006069	209	+	0.445745	1	-	0.618052	1	+	0.170506	1
abnormal B cell morphology	MP:0004939	418	+	0.446499	1	+	0.0603527	1	-	0.639525	1
decreased fibroblast proliferation	MP:0011704	71	+	0.446509	1	-	0.842524	1	-	0.701964	1
abnormal adenohypophysis morphology	MP:0004163	47	+	0.446926	1	+	0.0208012	1	-	0.897004	1
decreased startle reflex	MP:0001489	55	+	0.447712	1	+	0.488706	1	-	0.810742	1
decreased tumor incidence	MP:0002052	78	+	0.448009	1	-	0.723129	1	+	0.200262	1
oligozoospermia	MP:0002687	155	+	0.448387	1	+	0.461447	1	-	0.689921	1
abnormal spermatid morphology	MP:0006380	83	+	0.448487	1	+	0.136186	1	-	0.929815	1
abnormal bone marrow cell physiology	MP:0009278	24	+	0.449017	1	-	0.613115	1	+	0.345464	1
increased body temperature	MP:0005533	31	+	0.449153	1	-	0.827906	1	+	0.226268	1
increased circulating leptin level	MP:0005669	75	+	0.449784	1	-	0.710416	1	+	0.246004	1
abnormal neuron number	MP:0008946	272	+	0.450679	1	-	0.849172	1	+	0.169967	1
abnormal interleukin secretion	MP:0008568	326	+	0.450715	1	+	0.122495	1	+	0.47255	1
small spleen	MP:0000692	173	+	0.451212	1	+	0.443972	1	+	0.423669	1
abnormal hyoid bone morphology	MP:0003056	27	+	0.451938	1	-	0.680872	1	-	0.992138	1
dehydration	MP:0001429	66	+	0.453027	1	+	0.290446	1	+	0.34386	1
abnormal vascular regression	MP:0000364	30	+	0.453757	1	-	0.61463	1	-	0.624903	1
complete prenatal lethality	MP:0011091	235	+	0.455115	1	+	0.132978	1	-	0.738169	1
increased length of long bones	MP:0004695	20	+	0.45529	1	-	0.50423	1	+	0.374297	1
abnormal otic vesicle morphology	MP:0009806	29	+	0.455368	1	+	0.0206907	1	-	0.998653	1
decreased circulating serum albumin level	MP:0005419	42	+	0.455499	1	+	0.301507	1	+	0.49599	1
abnormal larynx morphology	MP:0002249	31	+	0.456089	1	-	0.657864	1	-	0.989256	1
abnormal kidney cortex morphology	MP:0000521	231	+	0.456448	1	+	0.165201	1	-	0.92577	1
abnormal bone ossification	MP:0008271	254	+	0.456554	1	-	0.816971	1	+	0.143244	1
muscle phenotype	MP:0005369	895	+	0.456569	1	-	0.512286	1	-	0.56699	1
abnormal hematopoietic system morphology/development	MP:0002396	1702	+	0.456898	1	+	0.372686	1	-	0.718479	1
abnormal urine potassium level	MP:0004820	26	+	0.457276	1	+	0.149107	1	-	0.552758	1
defective cytotoxic T cell cytolysis	MP:0005079	30	+	0.457528	1	-	0.712103	1	+	0.224783	1
abnormal retinal rod cell morphology	MP:0001005	39	+	0.45762	1	+	0.0190509	1	+	0.476897	1
decreased hematopoietic stem cell number	MP:0004810	38	+	0.457965	1	+	0.00742533	1	-	0.861333	1
abnormal heart looping	MP:0000269	83	+	0.458427	1	-	0.925168	1	-	0.780556	1
abnormal cell death	MP:0000313	934	+	0.458996	1	-	0.501636	1	-	0.616908	1
hypoalgesia	MP:0003043	113	+	0.459145	1	+	0.0790325	1	-	0.933269	1
abnormal urine sodium level	MP:0006274	37	+	0.459282	1	-	0.759807	1	+	0.350345	1
abnormal tail development	MP:0006281	23	+	0.460534	1	-	0.918859	1	+	0.0880005	1
abnormal hepatobiliary system morphology	MP:0002138	677	+	0.461425	1	+	0.40281	1	+	0.486309	1
pericardial effusion	MP:0005312	85	+	0.462075	1	-	0.821768	1	+	0.330525	1
abnormal endocrine pancreas physiology	MP:0010147	118	+	0.462549	1	-	0.791273	1	+	0.222362	1
abnormal liver morphology	MP:0000598	662	+	0.46276	1	+	0.397971	1	+	0.4911	1
abnormal epididymal fat pad morphology	MP:0006319	68	+	0.462878	1	-	0.825401	1	+	0.243661	1
genetic imprinting	MP:0003121	27	+	0.463036	1	+	0.0438404	1	-	0.506378	1
abnormal subclavian artery morphology	MP:0003395	27	+	0.463467	1	+	0.0615258	1	-	0.999814	1
abnormal meiosis	MP:0001930	129	+	0.463832	1	+	0.344373	1	-	0.664707	1
abnormal stomach wall morphology	MP:0010783	63	+	0.464042	1	+	0.00788352	1	-	0.687958	1
abnormal cervical vertebrae morphology	MP:0003048	100	+	0.464052	1	-	0.893826	1	+	0.458963	1
no spontaneous movement	MP:0001404	22	+	0.464069	1	+	0.0221738	1	-	0.939173	1
open neural tube	MP:0000929	160	+	0.464147	1	+	0.00471074	1	-	0.985843	1
decreased IgG2b level	MP:0008497	48	+	0.46431	1	+	0.0588139	1	-	0.68853	1
extramedullary hematopoiesis	MP:0000240	94	+	0.464855	1	+	0.220113	1	-	0.537743	1
abnormal Peyer's patch follicle morphology	MP:0002389	22	+	0.46698	1	+	0.382908	1	-	0.511428	1
thin myocardium	MP:0002652	63	+	0.467759	1	-	0.895056	1	+	0.351056	1
edema	MP:0001785	314	+	0.468452	1	+	0.397395	1	-	0.89913	1
abnormal intercellular signaling peptide or protein level	MP:0008835	278	+	0.469871	1	+	0.102054	1	-	0.523391	1
bradykinesia	MP:0005156	24	+	0.469941	1	-	0.684202	1	-	0.632243	1
abnormal presacral vertebrae morphology	MP:0000459	174	+	0.470176	1	-	0.772814	1	+	0.464212	1
slow postnatal weight gain	MP:0008489	113	+	0.470442	1	-	0.818972	1	+	0.346338	1
abnormal circulating bilirubin level	MP:0001569	45	+	0.470712	1	+	0.423687	1	-	0.876264	1
abnormal incisor morphology	MP:0005358	69	+	0.470747	1	-	0.794677	1	-	0.790015	1
decreased neutrophil cell number	MP:0000222	66	+	0.470838	1	+	0.0657243	1	-	0.685119	1
abnormal respiration	MP:0001943	410	+	0.471306	1	+	0.468788	1	-	0.729952	1
abnormal splenic cell ratio	MP:0008826	36	+	0.471884	1	+	0.251065	1	-	0.521661	1
partial preweaning lethality	MP:0011110	113	+	0.47195	1	+	0.296273	1	-	0.503782	1
abnormal retinal layer morphology	MP:0003727	268	+	0.472304	1	-	0.573071	1	+	0.215596	1
abnormal sympathetic nervous system physiology	MP:0004183	20	+	0.473059	1	-	0.572229	1	+	0.403705	1
abnormal heart left ventricle pressure	MP:0010754	24	+	0.473475	1	+	0.189265	1	-	0.74836	1
failure of primitive streak formation	MP:0001693	30	+	0.473764	1	-	0.770079	1	+	0.291302	1
abnormal vagus ganglion morphology	MP:0001100	20	+	0.474014	1	+	0.146554	1	-	0.999533	1
abnormal prenatal growth/weight/body size	MP:0004196	747	+	0.474606	1	-	0.806935	1	-	0.676617	1
decreased bone volume	MP:0010876	42	+	0.475124	1	+	0.265565	1	-	0.602248	1
decreased male germ cell number	MP:0004901	283	+	0.476002	1	+	0.151061	1	-	0.948511	1
abnormal phagocyte morphology	MP:0008251	438	+	0.476853	1	-	0.574878	1	+	0.185884	1
abnormal circulating aspartate transaminase level	MP:0000203	66	+	0.477072	1	+	0.134619	1	+	0.447324	1
increased brown adipose tissue amount	MP:0000005	33	+	0.477371	1	-	0.718409	1	+	0.366317	1
abnormal keratinocyte physiology	MP:0003453	50	+	0.477828	1	+	0.48937	1	+	0.440358	1
decreased circulating leptin level	MP:0005668	77	+	0.478014	1	-	0.908763	1	+	0.142966	1
abnormal macrophage morphology	MP:0002446	264	+	0.478097	1	-	0.871232	1	+	0.136656	1
failure of blastocyst to hatch from the zona pellucida	MP:0003694	29	+	0.478342	1	-	0.967941	1	+	0.142158	1
nonconvulsive seizures	MP:0000948	33	+	0.478344	1	-	0.740822	1	+	0.178874	1
abnormal mating frequency	MP:0001377	27	+	0.478957	1	-	0.664434	1	+	0.343473	1
abnormal right subclavian artery morphology	MP:0010487	22	+	0.479022	1	+	0.0598106	1	-	0.999814	1
small cranium	MP:0005352	22	+	0.48002	1	-	0.756873	1	-	0.534167	1
abnormal bone mineral content	MP:0010122	99	+	0.480655	1	+	0.42231	1	+	0.468425	1
abnormal hair follicle development	MP:0003704	38	+	0.481633	1	+	0.0693791	1	-	0.702053	1
transmission ratio distortion	MP:0004179	20	+	0.481727	1	+	0.422837	1	+	0.496042	1
small mandible	MP:0004592	78	+	0.481826	1	+	0.479655	1	-	0.867877	1
abnormal cervical atlas morphology	MP:0004607	38	+	0.481855	1	-	0.977759	1	-	0.573933	1
abnormal cranium morphology	MP:0000438	371	+	0.482244	1	+	0.179342	1	-	0.806648	1
thin skin	MP:0001199	31	+	0.482368	1	+	0.0240871	1	-	0.640093	1
prolonged estrous cycle	MP:0009006	25	+	0.483519	1	+	0.0599722	1	-	0.718252	1
abnormal cerebellum lobule morphology	MP:0009964	57	+	0.483579	1	-	0.641819	1	+	0.242847	1
abnormal trabecular bone morphology	MP:0000130	179	+	0.484049	1	-	0.835289	1	+	0.193051	1
abnormal blastocyst hatching	MP:0003693	34	+	0.484232	1	-	0.993247	1	+	0.103897	1
abnormal blood vessel physiology	MP:0000249	225	+	0.484675	1	-	0.606994	1	-	0.753103	1
abnormal pituitary gland development	MP:0003816	23	+	0.485257	1	-	0.535092	1	+	0.467854	1
abnormal prenatal body size	MP:0010866	545	+	0.486223	1	-	0.530848	1	-	0.866702	1
small pituitary gland	MP:0005361	21	+	0.486625	1	+	0.353881	1	-	0.620746	1
hemolytic anemia	MP:0001585	31	+	0.48694	1	+	0.11353	1	-	0.503804	1
abnormal prostate gland morphology	MP:0001158	50	+	0.487922	1	+	0.276185	1	+	0.451234	1
increased respiratory quotient	MP:0010378	26	+	0.488269	1	-	0.780761	1	+	0.298146	1
abnormal developmental patterning	MP:0002084	374	+	0.48892	1	-	0.996672	1	+	0.291519	1
abnormal stomach mucosa morphology	MP:0010792	62	+	0.488968	1	+	0.00788352	1	-	0.712964	1
microcytic anemia	MP:0002810	21	+	0.489415	1	-	0.636902	1	+	0.425205	1
abnormal adiponectin level	MP:0004891	46	+	0.489924	1	-	0.974863	1	+	0.124321	1
abnormal circulating triiodothyronine level	MP:0005476	21	+	0.490936	1	+	0.0707884	1	-	0.573734	1
absence seizures	MP:0003216	28	+	0.491274	1	-	0.665776	1	+	0.260629	1
respiratory distress	MP:0001954	155	+	0.491445	1	+	0.455858	1	+	0.358095	1
abnormal head morphology	MP:0000432	554	+	0.492427	1	+	0.497223	1	-	0.81091	1
abnormal lung size	MP:0004881	106	+	0.494099	1	+	0.00161735	1	-	0.78773	1
cellular phenotype	MP:0005384	2182	+	0.495234	1	-	0.830277	1	-	0.549425	1
abnormal circulating calcium level	MP:0001562	62	+	0.495601	1	-	0.785072	1	+	0.315038	1
abnormal food intake	MP:0005449	277	+	0.496481	1	+	0.335803	1	+	0.286731	1
decreased circulating sodium level	MP:0005634	23	+	0.496942	1	+	0.412815	1	+	0.420779	1
increased susceptibility to bacterial infection	MP:0002412	236	+	0.496946	1	-	0.682752	1	+	0.275597	1
vascular stenosis	MP:0005412	21	+	0.496978	1	+	0.0481533	1	-	0.78971	1
abnormal paraxial mesoderm morphology	MP:0008029	27	+	0.498078	1	-	0.998544	1	-	0.500269	1
impaired adaptive thermogenesis	MP:0011049	34	+	0.498152	1	-	0.560168	1	+	0.400904	1
increased immunoglobulin level	MP:0002461	202	+	0.498306	1	-	0.74493	1	+	0.116727	1
abnormal heart right atrium morphology	MP:0003922	22	+	0.499526	1	+	0.157586	1	-	0.997853	1
abnormal pons morphology	MP:0000848	38	+	0.499547	1	-	0.511913	1	-	0.683887	1
abnormal branching involved in ureteric bud morphogenesis	MP:0010981	39	+	0.499798	1	+	0.345364	1	-	0.543861	1
increased heart ventricle size	MP:0008772	125	-	0.500162	1	+	0.393831	1	+	0.325161	1
abnormal chorion morphology	MP:0002836	40	-	0.500273	1	+	0.0747279	1	-	0.802808	1
abnormal mast cell morphology	MP:0000359	30	-	0.500892	1	+	0.231523	1	-	0.558844	1
abnormal hepatobiliary system development	MP:0003943	57	-	0.501041	1	+	0.39757	1	+	0.41671	1
absent T cells	MP:0008070	31	-	0.501236	1	+	0.211647	1	-	0.60558	1
abnormal respiratory system development	MP:0003115	125	-	0.501514	1	+	0.197047	1	+	0.439399	1
abnormal iron homeostasis	MP:0005637	72	-	0.501623	1	+	0.30921	1	+	0.467237	1
abnormal respiratory conducting tube morphology	MP:0004391	60	-	0.501943	1	+	0.0907827	1	-	0.590644	1
abnormal sensory neuron innervation pattern	MP:0000968	64	-	0.50228	1	-	0.63049	1	+	0.143581	1
heart right ventricle hypertrophy	MP:0000276	28	-	0.502313	1	+	0.149132	1	-	0.646302	1
abnormal cochlear outer hair cell number	MP:0004400	35	-	0.502457	1	-	0.875149	1	+	0.24328	1
distended abdomen	MP:0001270	58	-	0.502826	1	+	0.354464	1	-	0.57729	1
abnormal mandible morphology	MP:0000458	113	-	0.503128	1	+	0.414082	1	-	0.841484	1
motor neuron degeneration	MP:0000938	25	-	0.503453	1	-	0.622139	1	+	0.266909	1
impaired skin barrier function	MP:0002796	38	-	0.503464	1	-	0.975089	1	+	0.237384	1
altered response to myocardial infarction	MP:0000343	63	-	0.503568	1	-	0.850377	1	-	0.510936	1
enlarged lateral ventricles	MP:0008535	46	-	0.504357	1	+	0.0971175	1	-	0.726069	1
abnormal lung development	MP:0001176	112	-	0.504433	1	+	0.155509	1	+	0.45007	1
abnormal respiratory system physiology	MP:0002133	591	-	0.504814	1	+	0.48047	1	-	0.597895	1
podocyte foot process effacement	MP:0008140	20	-	0.506452	1	-	0.606371	1	+	0.472899	1
increased IgG3 level	MP:0008502	24	-	0.507027	1	-	0.771537	1	+	0.169766	1
abnormal pulmonary acinus morphology	MP:0010911	165	-	0.507232	1	+	0.280858	1	+	0.379205	1
abnormal cardiovascular development	MP:0002925	577	-	0.508229	1	-	0.543904	1	-	0.791025	1
lymph node hypoplasia	MP:0008101	32	-	0.508466	1	-	0.572804	1	+	0.438994	1
embryogenesis phenotype	MP:0005380	1209	-	0.509493	1	-	0.955247	1	-	0.632567	1
abnormal embryogenesis/ development	MP:0001672	1209	-	0.509493	1	-	0.955247	1	-	0.632567	1
abnormal large intestine crypts of Lieberkuhn morphology	MP:0004842	26	-	0.509718	1	+	0.0108977	1	-	0.725208	1
abnormal embryonic neuroepithelium morphology	MP:0004261	74	-	0.510961	1	-	0.655221	1	-	0.8823	1
abnormal synaptic vesicle number	MP:0004792	23	-	0.511004	1	+	0.00850849	1	-	0.809366	1
myocardial trabeculae hypoplasia	MP:0010503	47	-	0.511194	1	-	0.876561	1	-	0.858625	1
abnormal palatal shelf fusion at midline	MP:0009887	48	-	0.512391	1	-	0.857352	1	-	0.931437	1
abnormal cerebellar cortex morphology	MP:0004097	188	-	0.513263	1	-	0.577434	1	+	0.183161	1
heterotaxia	MP:0004133	47	-	0.513427	1	+	0.17656	1	-	0.652935	1
abnormal cochlear inner hair cell number	MP:0004394	22	-	0.513804	1	-	0.667549	1	+	0.298772	1
small lung	MP:0003641	81	-	0.515104	1	+	0.0034606	1	-	0.838822	1
anisocytosis	MP:0002642	35	-	0.515955	1	+	0.2836	1	-	0.618022	1
increased startle reflex	MP:0001488	67	-	0.516165	1	-	0.825064	1	-	0.922501	1
abnormal ear development	MP:0003938	51	-	0.516649	1	+	0.0392376	1	-	0.99389	1
abnormal vascular endothelial cell development	MP:0003542	24	-	0.517013	1	-	0.703625	1	+	0.320055	1
abnormal neural tube closure	MP:0003720	223	-	0.518643	1	+	0.00571908	1	-	0.981697	1
abnormal erythroblast morphology	MP:0011176	20	-	0.51882	1	+	0.0173828	1	-	0.748002	1
abnormal circulating enzyme level	MP:0001570	237	-	0.518886	1	-	0.639178	1	+	0.280647	1
aberrant origin of the right subclavian artery	MP:0010465	20	-	0.519369	1	+	0.107739	1	-	0.999814	1
abnormal epidermal layer morphology	MP:0001216	187	-	0.51956	1	+	0.464759	1	-	0.75493	1
abnormal circulating tumor necrosis factor level	MP:0008552	90	-	0.520153	1	+	0.408084	1	+	0.42958	1
abnormal kidney clearance	MP:0005556	29	-	0.520476	1	+	0.218364	1	-	0.531452	1
increased apoptosis	MP:0006042	458	-	0.520712	1	-	0.76791	1	-	0.554925	1
increased cell death	MP:0012556	458	-	0.520712	1	-	0.76791	1	-	0.554925	1
abnormal spermiogenesis	MP:0001932	56	-	0.522283	1	+	0.391354	1	-	0.504997	1
abnormal hypaxial muscle morphology	MP:0003358	89	-	0.52233	1	-	0.71966	1	+	0.17287	1
abnormal dorsal root ganglion morphology	MP:0000961	75	-	0.522941	1	+	0.475245	1	+	0.432054	1
increased body size	MP:0001264	202	-	0.523223	1	+	0.367548	1	+	0.452482	1
embryonic lethality during organogenesis	MP:0006207	634	-	0.523981	1	-	0.968651	1	+	0.481761	1
decreased platelet cell number	MP:0003179	94	-	0.524052	1	-	0.778632	1	-	0.686987	1
increased skin tumor incidence	MP:0010300	39	-	0.525578	1	+	0.170334	1	-	0.568139	1
abnormal pulmonary valve morphology	MP:0002748	24	-	0.525652	1	-	0.517115	1	+	0.444507	1
abnormal bone mineral density	MP:0010119	223	-	0.52581	1	-	0.686273	1	+	0.372572	1
asthenozoospermia	MP:0002675	120	-	0.52618	1	+	0.131337	1	-	0.88088	1
abnormal erythrocyte physiology	MP:0003656	36	-	0.526729	1	+	0.0894413	1	-	0.579292	1
abnormal DNA methylation	MP:0008877	23	-	0.526991	1	+	0.310549	1	-	0.638744	1
abnormal maxilla morphology	MP:0000455	87	-	0.527172	1	+	0.0394894	1	-	0.681433	1
decreased B-1 B cell number	MP:0004978	47	-	0.527918	1	+	0.153152	1	-	0.672858	1
abnormal lysosome physiology	MP:0003172	27	-	0.527945	1	+	0.299129	1	+	0.480175	1
abnormal frontal bone morphology	MP:0000107	54	-	0.528123	1	+	0.11529	1	-	0.963031	1
abnormal cell cycle	MP:0003077	189	-	0.528985	1	-	0.966398	1	+	0.111739	1
abnormal premaxilla morphology	MP:0002820	21	-	0.529154	1	+	0.000987919	1	-	0.962447	1
thin diaphragm muscle	MP:0000761	21	-	0.529207	1	-	0.735403	1	+	0.240438	1
liver hemorrhage	MP:0003888	23	-	0.52929	1	-	0.829654	1	+	0.423449	1
absent somites	MP:0006386	31	-	0.529587	1	-	0.917951	1	+	0.218596	1
failure of somite differentiation	MP:0001690	40	-	0.529918	1	-	0.890646	1	+	0.266076	1
abnormal miniature endplate potential	MP:0004835	20	-	0.530258	1	-	0.905863	1	+	0.0743045	1
increased circulating interleukin-1 beta level	MP:0008641	23	-	0.531358	1	-	0.940886	1	+	0.182517	1
nervous system phenotype	MP:0003631	2221	-	0.532362	1	-	0.508795	1	-	0.977043	1
abnormal natural killer cell mediated cytotoxicity	MP:0011719	54	-	0.533188	1	-	0.831951	1	+	0.33786	1
decreased circulating triglyceride level	MP:0002644	116	-	0.533566	1	-	0.622696	1	+	0.476312	1
abnormal cellular extravasation	MP:0009858	38	-	0.533954	1	+	0.452385	1	+	0.498058	1
abnormal acrosome morphology	MP:0008898	43	-	0.53448	1	+	0.244656	1	-	0.686762	1
abnormal primordial germ cell morphology	MP:0008391	24	-	0.534593	1	+	0.0749421	1	-	0.631098	1
abnormal B cell apoptosis	MP:0008781	34	-	0.534946	1	+	0.265262	1	-	0.60141	1
increased cellular sensitivity to ultraviolet irradiation	MP:0008410	24	-	0.535192	1	-	0.625383	1	+	0.295571	1
decreased motor neuron number	MP:0000939	40	-	0.536018	1	-	0.723207	1	+	0.153648	1
increased angiogenesis	MP:0005601	21	-	0.536023	1	-	0.900227	1	+	0.194126	1
abnormal pancreatic beta cell physiology	MP:0003562	114	-	0.536488	1	-	0.738895	1	+	0.320771	1
abnormal circulating interleukin-6 level	MP:0008595	94	-	0.536531	1	+	0.115037	1	-	0.667271	1
decreased hepatocyte proliferation	MP:0004001	20	-	0.536568	1	+	0.141061	1	-	0.656244	1
increased IgG2a level	MP:0008500	55	-	0.536629	1	-	0.955044	1	+	0.0929273	1
abnormal breathing pattern	MP:0001951	207	-	0.537355	1	+	0.417346	1	+	0.348849	1
abnormal liver parenchyma morphology	MP:0008986	127	-	0.537787	1	+	0.293354	1	-	0.513601	1
abnormal spleen weight	MP:0004951	136	-	0.537944	1	-	0.802949	1	+	0.250709	1
abnormal osteoclast physiology	MP:0001541	57	-	0.538061	1	-	0.904383	1	+	0.163131	1
decreased erythrocyte cell number	MP:0002875	128	-	0.538106	1	+	0.127844	1	-	0.741062	1
abnormal conjunctiva morphology	MP:0001310	23	-	0.538467	1	-	0.580015	1	+	0.492967	1
globozoospermia	MP:0002686	29	-	0.538683	1	+	0.450864	1	-	0.540807	1
impaired learning	MP:0012315	26	-	0.538984	1	+	0.203055	1	-	0.999334	1
cardiovascular system phenotype	MP:0005385	1591	-	0.538998	1	-	0.650757	1	-	0.904057	1
rib bifurcation	MP:0000153	25	-	0.539019	1	-	0.60329	1	-	0.627665	1
abnormal lymph node secondary follicle morphology	MP:0002346	20	-	0.539451	1	+	0.259674	1	-	0.54889	1
chromosomal instability	MP:0008866	97	-	0.541627	1	+	0.241338	1	-	0.709655	1
abnormal spleen B cell follicle morphology	MP:0008470	105	-	0.541661	1	+	0.36493	1	-	0.813717	1
abnormal circulating interleukin-1 level	MP:0008589	42	-	0.543107	1	-	0.606246	1	+	0.467514	1
abnormal occipital bone morphology	MP:0005269	62	-	0.543547	1	-	0.565375	1	-	0.918385	1
abnormal respiratory epithelium morphology	MP:0010942	116	-	0.544266	1	+	0.0644617	1	-	0.648668	1
abnormal gas homeostasis	MP:0003948	389	-	0.544934	1	-	0.506628	1	-	0.511823	1
abnormal snout morphology	MP:0000443	116	-	0.546395	1	+	0.0155048	1	-	0.799295	1
decreased compact bone thickness	MP:0000135	46	-	0.546656	1	-	0.878529	1	+	0.401304	1
abnormal heart tube morphology	MP:0000270	54	-	0.546812	1	+	0.145929	1	-	0.999734	1
increased leukemia incidence	MP:0002026	31	-	0.547157	1	+	0.24409	1	+	0.458157	1
myeloid hyperplasia	MP:0010373	22	-	0.547515	1	+	0.0899947	1	-	0.577184	1
enlarged lung	MP:0004882	22	-	0.547674	1	+	0.0822881	1	+	0.489264	1
abnormal circulating amylase level	MP:0008804	40	-	0.548347	1	+	0.393096	1	+	0.443405	1
increased circulating interleukin-6 level	MP:0008596	57	-	0.548739	1	-	0.627926	1	+	0.479172	1
abnormal pancreas development	MP:0003934	22	-	0.549002	1	-	0.928268	1	+	0.119691	1
decreased gonadal fat pad weight	MP:0009283	29	-	0.549335	1	-	0.971854	1	+	0.0982628	1
chromosome breakage	MP:0004028	45	-	0.549661	1	+	0.400437	1	-	0.641635	1
intracerebral hemorrhage	MP:0001916	30	-	0.549683	1	-	0.750351	1	+	0.405361	1
increased megakaryocyte cell number	MP:0008254	32	-	0.550813	1	-	0.583856	1	+	0.485588	1
abnormal insulin secretion	MP:0003564	100	-	0.551011	1	-	0.694253	1	+	0.363061	1
abnormal inguinal fat pad morphology	MP:0005336	35	-	0.551093	1	+	0.447341	1	-	0.776433	1
abnormal branching of the mammary ductal tree	MP:0000662	29	-	0.552045	1	+	0.108512	1	-	0.687685	1
abnormal placenta development	MP:0001712	134	-	0.552127	1	-	0.923531	1	-	0.856694	1
abnormal retinal cone cell morphology	MP:0001006	32	-	0.55259	1	-	0.883759	1	+	0.209868	1
decreased circulating interleukin-6 level	MP:0008597	38	-	0.55368	1	+	0.0453722	1	-	0.803075	1
adipose tissue phenotype	MP:0005375	527	-	0.553862	1	+	0.228403	1	-	0.601043	1
abnormal lymphatic vessel morphology	MP:0001879	36	-	0.553899	1	-	0.935588	1	-	0.968035	1
short mandible	MP:0000088	48	-	0.554756	1	-	0.972425	1	-	0.866344	1
abnormal bile duct physiology	MP:0003252	21	-	0.554974	1	-	0.684277	1	+	0.39436	1
abnormal skin adnexa physiology	MP:0010680	109	-	0.555335	1	+	0.306892	1	-	0.539236	1
abnormal interferon level	MP:0008750	78	-	0.555526	1	-	0.572732	1	+	0.356411	1
abnormal apoptosis	MP:0001648	785	-	0.556426	1	-	0.682221	1	-	0.698582	1
abnormal long term object recognition memory	MP:0002801	23	-	0.556732	1	NA	NA	NA	-	0.529726	1
stomach inflammation	MP:0001873	25	-	0.557509	1	+	0.292745	1	-	0.710833	1
abnormal vertebral arch development	MP:0005226	21	-	0.558171	1	-	0.98159	1	+	0.0932334	1
abnormal neutrophil morphology	MP:0005065	172	-	0.558196	1	+	0.15431	1	-	0.614321	1
aciduria	MP:0010028	33	-	0.558984	1	-	0.696699	1	+	0.334944	1
hindlimb paralysis	MP:0000755	55	-	0.559046	1	-	0.576274	1	+	0.227861	1
pulmonary edema	MP:0003828	26	-	0.559066	1	-	0.599151	1	+	0.398019	1
abnormal long bone hypertrophic chondrocyte zone	MP:0000165	82	-	0.560281	1	-	0.874606	1	+	0.218529	1
decreased IgM level	MP:0001806	79	-	0.560307	1	+	0.065002	1	-	0.826666	1
abnormal epigenetic regulation of gene expression	MP:0012167	42	-	0.560431	1	+	0.162559	1	-	0.556481	1
increased gonad tumor incidence	MP:0009590	24	-	0.561219	1	+	0.425484	1	-	0.666763	1
abnormal mast cell physiology	MP:0002423	51	-	0.561465	1	+	0.419167	1	-	0.635118	1
abnormal thymus size	MP:0002364	224	-	0.561661	1	+	0.229144	1	-	0.944685	1
thick skin	MP:0001200	21	-	0.563234	1	-	0.818377	1	+	0.423866	1
abnormal neuroendocrine gland morphology	MP:0000631	101	-	0.563244	1	+	0.0107198	1	-	0.970778	1
abnormal sternum ossification	MP:0008277	34	-	0.563443	1	-	0.798596	1	+	0.350429	1
increased total tissue mass	MP:0012323	194	-	0.563641	1	+	0.367548	1	-	0.504169	1
increased body weight	MP:0001260	194	-	0.563641	1	+	0.367548	1	-	0.504169	1
abnormal interleukin-12 secretion	MP:0008662	48	-	0.563663	1	-	0.728725	1	-	0.516748	1
abnormal iron level	MP:0001770	68	-	0.564197	1	+	0.261691	1	-	0.575901	1
focal hair loss	MP:0000418	21	-	0.564431	1	+	0.146652	1	-	0.524709	1
abnormal platelet cell number	MP:0011898	136	-	0.566059	1	-	0.648858	1	-	0.697709	1
abnormal orofacial morphology	MP:0003744	319	-	0.566152	1	+	0.480886	1	-	0.6517	1
abnormal triploblastic development	MP:0001674	181	-	0.566206	1	-	0.987669	1	+	0.326063	1
increased circulating alanine transaminase level	MP:0002941	60	-	0.566939	1	+	0.427551	1	+	0.450952	1
abnormal induced morbidity/mortality	MP:0001657	407	-	0.567871	1	+	0.440442	1	-	0.518346	1
abnormal basioccipital bone morphology	MP:0000079	24	-	0.567922	1	-	0.944394	1	-	0.892269	1
decreased susceptibility to parasitic infection	MP:0005026	30	-	0.568207	1	+	0.0708797	1	-	0.87553	1
abnormal branchial arch morphology	MP:0002884	109	-	0.568296	1	-	0.78638	1	-	0.97052	1
small testis	MP:0001147	310	-	0.568381	1	+	0.0654181	1	-	0.95034	1
decreased trabecular bone volume	MP:0010879	22	-	0.568645	1	+	0.267597	1	-	0.774444	1
congestive heart failure	MP:0006138	41	-	0.568805	1	-	0.637542	1	+	0.411639	1
increased sensitivity to xenobiotic induced morbidity/mortality	MP:0009766	98	-	0.56951	1	+	0.46106	1	-	0.690178	1
abnormal renal reabsorbtion	MP:0010107	24	-	0.57007	1	+	0.390969	1	-	0.585226	1
increased IgE level	MP:0002497	51	-	0.57045	1	+	0.261459	1	+	0.418602	1
abnormal pericardial cavity morphology	MP:0012501	39	-	0.571419	1	+	0.393865	1	+	0.476925	1
abnormal respiratory function	MP:0002327	267	-	0.572101	1	-	0.770537	1	-	0.553517	1
abnormal neutrophil cell number	MP:0012440	160	-	0.572375	1	+	0.124853	1	-	0.668549	1
abnormal cerebellar Purkinje cell layer	MP:0000875	135	-	0.572737	1	-	0.657099	1	+	0.247309	1
increased intestinal adenocarcinoma incidence	MP:0002957	23	-	0.572877	1	+	0.0164091	1	-	0.684471	1
abnormal long bone metaphysis morphology	MP:0000133	29	-	0.574171	1	-	0.856566	1	+	0.362362	1
pallor	MP:0003717	148	-	0.574196	1	-	0.763982	1	-	0.802084	1
abnormal involuntary movement	MP:0003492	560	-	0.574219	1	+	0.189946	1	-	0.82494	1
abnormal interleukin-6 secretion	MP:0008704	124	-	0.574825	1	-	0.69354	1	+	0.274392	1
abnormal urine homeostasis	MP:0009643	301	-	0.576352	1	+	0.443827	1	-	0.655169	1
abnormal B cell differentiation	MP:0002144	282	-	0.577007	1	+	0.112733	1	-	0.763851	1
abnormal circulating interleukin-1 beta level	MP:0008640	36	-	0.57708	1	-	0.680437	1	+	0.484104	1
perinatal lethality	MP:0002081	846	-	0.577147	1	+	0.417997	1	-	0.57609	1
abnormal liver lobule morphology	MP:0008987	121	-	0.578032	1	-	0.57104	1	+	0.467834	1
hyperkeratosis	MP:0001242	58	-	0.578078	1	+	0.437327	1	+	0.482821	1
salivary gland inflammation	MP:0001870	20	-	0.578828	1	+	0.291467	1	-	0.715882	1
CNS inflammation	MP:0006082	26	-	0.579478	1	-	0.985403	1	+	0.17502	1
decreased primordial germ cell number	MP:0008392	20	-	0.580931	1	+	0.0749421	1	-	0.6855	1
increased platelet cell number	MP:0005505	43	-	0.581052	1	+	0.369349	1	-	0.576147	1
abnormal circulating gonadotropin level	MP:0003361	72	-	0.581167	1	+	0.434055	1	-	0.66832	1
abnormal trophectoderm morphology	MP:0005028	93	-	0.58129	1	+	0.176476	1	-	0.722592	1
interrupted aortic arch	MP:0004157	24	-	0.58182	1	+	0.402513	1	-	0.988644	1
complete embryonic lethality during organogenesis	MP:0011098	495	-	0.582777	1	-	0.990346	1	-	0.535895	1
increased spleen weight	MP:0004952	92	-	0.583044	1	-	0.974259	1	+	0.0562284	1
abnormal sodium ion homeostasis	MP:0011977	67	-	0.583637	1	-	0.697921	1	+	0.325316	1
cyanosis	MP:0001575	172	-	0.583686	1	+	0.260003	1	+	0.476123	1
decreased long bone epiphyseal plate size	MP:0006396	23	-	0.583941	1	+	0.113659	1	-	0.685378	1
complete embryonic lethality between somite formation and embryo turning	MP:0011097	71	-	0.584038	1	+	0.0349053	1	-	0.979008	1
abnormal mouth morphology	MP:0000452	313	-	0.58513	1	-	0.537135	1	-	0.6517	1
abnormal head shape	MP:0011495	55	-	0.585313	1	-	0.662437	1	-	0.721759	1
abnormal embryonic tissue physiology	MP:0008932	72	-	0.585846	1	-	0.514473	1	-	0.917287	1
abnormal adipose tissue morphology	MP:0000003	519	-	0.585851	1	+	0.2433	1	-	0.639565	1
abnormal cranium size	MP:0010031	53	-	0.585905	1	-	0.53021	1	-	0.760081	1
abnormal dopamine level	MP:0001905	60	-	0.58748	1	+	0.304573	1	-	0.989971	1
increased B cell proliferation	MP:0005154	48	-	0.587796	1	-	0.827185	1	+	0.338772	1
abnormal gland physiology	MP:0002164	359	-	0.58842	1	+	0.140114	1	-	0.695439	1
increased rib number	MP:0000480	33	-	0.588964	1	+	0.233187	1	+	0.485607	1
abnormal brain commissure morphology	MP:0002199	98	-	0.588987	1	+	0.42978	1	-	0.687777	1
teratozoospermia	MP:0005578	130	-	0.589035	1	+	0.159002	1	-	0.970996	1
abnormal muscle fiber morphology	MP:0004087	233	-	0.589077	1	-	0.93505	1	+	0.144944	1
Leydig cell hyperplasia	MP:0001152	29	-	0.589615	1	-	0.562662	1	+	0.408862	1
abnormal adipose tissue amount	MP:0005452	425	-	0.590016	1	+	0.296314	1	-	0.666998	1
abnormal Purkinje cell morphology	MP:0000877	123	-	0.590022	1	-	0.850006	1	+	0.177163	1
abnormal oxygen level	MP:0001574	197	-	0.590286	1	+	0.337511	1	-	0.7929	1
cardiac hypertrophy	MP:0001625	122	-	0.590922	1	+	0.346006	1	+	0.457419	1
abnormal sphenoid bone morphology	MP:0000104	60	-	0.592254	1	+	0.248748	1	-	0.931787	1
increased integument system tumor incidence	MP:0010293	64	-	0.593595	1	+	0.176607	1	-	0.554942	1
abnormal keratinocyte morphology	MP:0002655	38	-	0.593651	1	-	0.863454	1	+	0.311323	1
abnormal basisphenoid bone morphology	MP:0000106	31	-	0.593726	1	-	0.916241	1	-	0.910737	1
abnormal retinal bipolar cell morphology	MP:0006073	22	-	0.594192	1	+	0.37197	1	-	0.545122	1
abnormal lymph node morphology	MP:0002339	218	-	0.594226	1	-	0.870811	1	+	0.194551	1
abnormal xenobiotic induced morbidity/mortality	MP:0009765	124	-	0.594292	1	+	0.211601	1	-	0.826197	1
muscle spasm	MP:0000743	53	-	0.594614	1	+	0.227058	1	-	0.617933	1
muscle twitch	MP:0009046	54	-	0.594614	1	+	0.227058	1	-	0.617933	1
abnormal neural crest morphology	MP:0009846	25	-	0.594778	1	-	0.642487	1	-	0.514049	1
abnormal neural crest cell morphology	MP:0009845	23	-	0.594778	1	-	0.642487	1	-	0.514049	1
abnormal glomerular mesangium morphology	MP:0011339	55	-	0.594919	1	+	0.263224	1	-	0.573236	1
abnormal chromosome stability	MP:0010094	99	-	0.595147	1	+	0.221599	1	-	0.764657	1
abnormal embryo implantation	MP:0001727	47	-	0.595284	1	+	0.0379411	1	-	0.905894	1
abnormal vascular permeability	MP:0001619	46	-	0.59579	1	-	0.518036	1	+	0.479677	1
growth/size/body phenotype	MP:0005378	2515	-	0.596286	1	-	0.741583	1	+	0.405844	1
decreased germ cell number	MP:0002209	318	-	0.59672	1	+	0.176244	1	-	0.968859	1
abnormal pulmonary respiratory rate	MP:0005572	35	-	0.597388	1	-	0.625556	1	-	0.526455	1
abnormal inflammatory response	MP:0001845	801	-	0.59763	1	+	0.170837	1	-	0.824422	1
increased pulmonary respiratory rate	MP:0005573	20	-	0.598244	1	-	0.740359	1	+	0.357837	1
abnormal gluconeogenesis	MP:0003383	42	-	0.598297	1	-	0.974994	1	+	0.215776	1
abnormal hepatocyte morphology	MP:0000607	99	-	0.598841	1	-	0.540865	1	-	0.518762	1
abnormal craniofacial bone morphology	MP:0002116	381	-	0.59915	1	+	0.160685	1	-	0.879452	1
abnormal circulating aldosterone level	MP:0005346	28	-	0.599923	1	+	0.304073	1	-	0.720104	1
abnormal circulating mineralocorticoid level	MP:0003372	28	-	0.599923	1	+	0.304073	1	-	0.720104	1
immune system phenotype	MP:0005387	2109	-	0.600051	1	+	0.228283	1	-	0.704631	1
abnormal ovulation cycle	MP:0009344	70	-	0.600156	1	+	0.160517	1	-	0.747026	1
abnormal estrous cycle	MP:0001927	70	-	0.600156	1	+	0.160517	1	-	0.747026	1
abnormal interleukin-13 secretion	MP:0008671	38	-	0.600355	1	+	0.148116	1	-	0.607665	1
decreased neuron number	MP:0008948	235	-	0.601693	1	-	0.645202	1	-	0.535631	1
enlarged pancreatic islets	MP:0009171	37	-	0.60227	1	+	0.162805	1	-	0.818101	1
interrupted aorta	MP:0010544	26	-	0.602335	1	+	0.402513	1	-	0.990257	1
mortality/aging	MP:0010768	3309	-	0.602387	1	+	0.426326	1	-	0.878881	1
decreased hair follicle number	MP:0000379	31	-	0.602866	1	+	0.0152222	1	-	0.825799	1
abnormal branchial arch artery morphology	MP:0002672	38	-	0.603461	1	+	0.04628	1	-	0.967916	1
small kidney	MP:0002989	137	-	0.6044	1	-	0.724404	1	+	0.338249	1
decreased circulating alanine transaminase level	MP:0002942	23	-	0.604766	1	-	0.50552	1	-	0.570232	1
increased systemic arterial diastolic blood pressure	MP:0006143	32	-	0.604864	1	+	0.247921	1	-	0.741648	1
abnormal proerythroblast morphology	MP:0002416	41	-	0.605434	1	+	0.0131079	1	-	0.83653	1
abnormal semicircular canal morphology	MP:0002428	52	-	0.605595	1	+	0.0555024	1	-	0.997179	1
abnormal kidney blood vessel morphology	MP:0000530	60	-	0.605603	1	+	0.479717	1	-	0.708851	1
abnormal compact bone morphology	MP:0003797	104	-	0.605677	1	-	0.979687	1	+	0.249886	1
abnormal cochlear hair cell number	MP:0004406	49	-	0.605892	1	-	0.869712	1	+	0.236242	1
increased memory T cell number	MP:0008049	32	-	0.606568	1	+	0.190187	1	-	0.839055	1
gliosis	MP:0002183	103	-	0.606787	1	-	0.503897	1	+	0.421859	1
expanded mesangial matrix	MP:0011353	32	-	0.607125	1	+	0.308232	1	-	0.600955	1
partial prenatal lethality	MP:0011101	252	-	0.607963	1	+	0.0702921	1	-	0.57228	1
abnormal heart weight	MP:0004857	140	-	0.608196	1	-	0.903394	1	+	0.122971	1
abnormal tracheal cartilage morphology	MP:0003120	21	-	0.60863	1	-	0.930669	1	+	0.355307	1
abnormal outer ear morphology	MP:0002177	83	-	0.608988	1	+	0.467372	1	-	0.979813	1
abnormal pulmonary alveolus morphology	MP:0002270	145	-	0.609404	1	+	0.367953	1	+	0.432056	1
abnormal lymph organ size	MP:0002221	574	-	0.609688	1	-	0.533582	1	-	0.654429	1
abnormal trabecular bone mass	MP:0010871	23	-	0.609757	1	-	0.973747	1	+	0.264022	1
abnormal circulating alanine transaminase level	MP:0001573	86	-	0.610719	1	+	0.395492	1	-	0.522824	1
abnormal skin morphology	MP:0002060	570	-	0.610791	1	-	0.805454	1	-	0.861639	1
increased inflammatory response	MP:0001846	650	-	0.611061	1	+	0.19462	1	-	0.818403	1
increased variability of skeletal muscle fiber size	MP:0009403	28	-	0.611092	1	-	0.605035	1	+	0.301753	1
increased circulating gonadotropin level	MP:0003362	41	-	0.611727	1	+	0.366746	1	-	0.817362	1
scaly skin	MP:0001192	34	-	0.612531	1	+	0.459477	1	-	0.662969	1
abnormal xiphoid process morphology	MP:0000159	41	-	0.612646	1	+	0.0876382	1	-	0.779116	1
abnormal B cell proliferation	MP:0005153	113	-	0.613026	1	+	0.190896	1	-	0.621351	1
increased susceptibility to neuronal excitotoxicity	MP:0008235	27	-	0.613395	1	-	0.981087	1	+	0.170911	1
abnormal nasal bone morphology	MP:0000102	48	-	0.613731	1	+	0.0537872	1	-	0.957581	1
abnormal blood-brain barrier function	MP:0005167	21	-	0.614803	1	-	0.714858	1	-	0.964133	1
decreased neuronal precursor cell number	MP:0004981	21	-	0.616304	1	+	0.415866	1	-	0.651602	1
abnormal oogenesis	MP:0001931	103	-	0.616323	1	-	0.685429	1	+	0.438232	1
increased circulating HDL cholesterol level	MP:0001556	43	-	0.61648	1	+	0.241544	1	-	0.611748	1
arrested T cell differentiation	MP:0001825	30	-	0.61775	1	+	0.130079	1	-	0.765192	1
decreased spleen weight	MP:0004953	47	-	0.618463	1	-	0.591339	1	-	0.615507	1
abnormal small intestinal villus morphology	MP:0008108	27	-	0.6185	1	+	0.449614	1	+	0.476733	1
abnormal laryngeal cartilage morphology	MP:0002256	26	-	0.618841	1	-	0.657864	1	-	0.997632	1
abnormal circulating mineral level	MP:0006357	179	-	0.618845	1	+	0.313238	1	-	0.544767	1
decreased cochlear outer hair cell number	MP:0004402	21	-	0.618961	1	-	0.616883	1	-	0.524535	1
abnormal fibula morphology	MP:0002187	36	-	0.619501	1	-	0.5967	1	+	0.477426	1
dystrophic muscle	MP:0000752	28	-	0.619507	1	-	0.723467	1	+	0.232509	1
abnormal megakaryocyte progenitor cell morphology	MP:0002413	198	-	0.619728	1	-	0.637048	1	-	0.710007	1
abnormal tumor necrosis factor level	MP:0008752	115	-	0.61975	1	+	0.196835	1	-	0.660355	1
vertebral transformation	MP:0003036	88	-	0.619825	1	+	0.182727	1	-	0.543019	1
abnormal striatum morphology	MP:0004077	41	-	0.619916	1	-	0.652547	1	-	0.504779	1
abnormal inner cell mass proliferation	MP:0004966	58	-	0.621206	1	-	0.637726	1	-	0.934096	1
abnormal skeleton morphology	MP:0005508	1077	-	0.624924	1	-	0.722205	1	+	0.40484	1
abnormal eye distance/ position	MP:0001299	42	-	0.625036	1	+	0.248179	1	-	0.951994	1
abnormal parturition	MP:0002907	20	-	0.625677	1	+	0.353009	1	-	0.690852	1
abnormal wound healing	MP:0005023	123	-	0.625707	1	+	0.127043	1	-	0.929557	1
decreased follicle stimulating hormone level	MP:0005130	26	-	0.625801	1	+	0.451053	1	-	0.5079	1
increased sensitivity to induced cell death	MP:0008943	120	-	0.626005	1	+	0.320125	1	-	0.811417	1
pulmonary vascular congestion	MP:0010018	20	-	0.626109	1	-	0.961553	1	+	0.341248	1
overriding aortic valve	MP:0000273	28	-	0.62787	1	+	0.0358393	1	-	0.997556	1
aorticopulmonary septal defect	MP:0010651	36	-	0.628081	1	-	0.705347	1	-	0.92757	1
abnormal aorticopulmonary septum morphology	MP:0010650	36	-	0.628081	1	-	0.705347	1	-	0.92757	1
persistent truncus arteriosis	MP:0002633	35	-	0.628081	1	-	0.705347	1	-	0.92757	1
decreased ovulation rate	MP:0003355	22	-	0.628735	1	+	0.0922523	1	-	0.828487	1
abnormal thyroid gland morphology	MP:0000681	42	-	0.62947	1	+	0.409052	1	-	0.997921	1
abnormal spinal cord white matter morphology	MP:0008027	23	-	0.62967	1	+	0.124852	1	-	0.7707	1
abnormal long bone epiphyseal plate morphology	MP:0003055	118	-	0.630672	1	-	0.909503	1	+	0.236132	1
decreased susceptibility to hepatic steatosis	MP:0002310	48	-	0.631055	1	-	0.868807	1	+	0.456412	1
abnormal brown adipose tissue morphology	MP:0002971	93	-	0.631138	1	-	0.585279	1	-	0.635227	1
increased neutrophil cell number	MP:0000219	98	-	0.632802	1	-	0.541203	1	-	0.534146	1
cardiac interstitial fibrosis	MP:0005608	31	-	0.633213	1	-	0.71427	1	+	0.413151	1
increased dopamine level	MP:0001906	25	-	0.633592	1	-	0.542268	1	-	0.984274	1
decreased somite size	MP:0011732	20	-	0.633744	1	-	0.994448	1	-	0.995267	1
increased macrophage cell number	MP:0005425	87	-	0.633987	1	-	0.905156	1	+	0.231409	1
abnormal rib morphology	MP:0000150	176	-	0.634108	1	-	0.93012	1	+	0.286222	1
poikilocytosis	MP:0002643	27	-	0.634146	1	+	0.112117	1	-	0.753696	1
abnormal renal/urinary system morphology	MP:0000516	546	-	0.634171	1	-	0.593223	1	-	0.775827	1
increased IgM level	MP:0002494	79	-	0.634198	1	+	0.223118	1	-	0.636158	1
abnormal kidney apoptosis	MP:0011367	40	-	0.634227	1	+	0.481751	1	-	0.607967	1
abnormal pancreas secretion	MP:0002694	109	-	0.634295	1	-	0.832539	1	+	0.354927	1
increased circulating interferon-gamma level	MP:0008577	31	-	0.635316	1	-	0.595607	1	-	0.508323	1
increased anti-double stranded DNA antibody level	MP:0004762	41	-	0.635344	1	-	0.637993	1	-	0.523937	1
abnormal neural fold formation	MP:0004837	25	-	0.635961	1	+	0.384105	1	-	0.679953	1
decreased circulating tumor necrosis factor level	MP:0008554	37	-	0.636373	1	+	0.155038	1	-	0.674816	1
abnormal cerebellum vermis morphology	MP:0000864	29	-	0.636688	1	-	0.818034	1	+	0.260324	1
impaired limb coordination	MP:0001524	43	-	0.637024	1	+	0.145916	1	-	0.720345	1
abnormal retinal apoptosis	MP:0006072	36	-	0.637986	1	+	0.100221	1	-	0.751831	1
abnormal T-helper 2 physiology	MP:0005466	50	-	0.638542	1	+	0.44761	1	-	0.617619	1
abnormal inner ear canal morphology	MP:0002729	55	-	0.638685	1	+	0.0555024	1	-	0.997393	1
abnormal midbrain roof plate morphology	MP:0006103	27	-	0.638913	1	+	0.234834	1	-	0.76917	1
abnormal tectum morphology	MP:0006104	27	-	0.638913	1	+	0.234834	1	-	0.76917	1
abnormal corpora quadrigemina morphology	MP:0000899	27	-	0.638913	1	+	0.234834	1	-	0.76917	1
abnormal embryonic tissue morphology	MP:0002085	672	-	0.639381	1	+	0.346673	1	-	0.921848	1
abnormal NK cell physiology	MP:0010766	87	-	0.640126	1	-	0.833031	1	+	0.321164	1
abnormal semicircular canal ampulla morphology	MP:0008488	30	-	0.640161	1	+	0.236094	1	-	0.614931	1
abnormal follicle stimulating hormone level	MP:0003967	53	-	0.640421	1	+	0.281283	1	-	0.71673	1
decreased interleukin-10 secretion	MP:0008661	33	-	0.640493	1	+	0.103135	1	-	0.799067	1
abnormal B-1 B cell number	MP:0004976	60	-	0.640634	1	+	0.212196	1	-	0.720013	1
abnormal B-1 B cell morphology	MP:0004940	61	-	0.640634	1	+	0.212196	1	-	0.720013	1
abnormal circulating creatine kinase level	MP:0010089	20	-	0.640653	1	-	0.602559	1	+	0.463066	1
abnormal circulating hormone level	MP:0005418	568	-	0.640948	1	+	0.368531	1	+	0.382642	1
increased double-negative T cell number	MP:0005090	59	-	0.64095	1	+	0.382565	1	-	0.691083	1
decreased circulating gonadotropin level	MP:0003363	39	-	0.641438	1	+	0.48841	1	-	0.634992	1
abnormal triiodothyronine level	MP:0005472	26	-	0.641535	1	+	0.329741	1	-	0.685676	1
abnormal mitotic spindle morphology	MP:0009760	21	-	0.642262	1	+	0.0810133	1	-	0.775854	1
abnormal B cell activation	MP:0008217	126	-	0.642409	1	+	0.120024	1	-	0.7387	1
enlarged lymph nodes	MP:0000702	96	-	0.642496	1	-	0.975328	1	+	0.152463	1
sensorineural hearing loss	MP:0004740	28	-	0.644269	1	-	0.891497	1	+	0.0980716	1
sensorineural hearing impairment	MP:0006329	28	-	0.644269	1	-	0.891497	1	+	0.0980716	1
dilated heart atrium	MP:0003140	39	-	0.644459	1	+	0.171148	1	-	0.995741	1
decreased circulating alkaline phosphatase level	MP:0002966	20	-	0.644491	1	-	0.564974	1	-	0.555721	1
abnormal circulating interferon level	MP:0008548	64	-	0.644875	1	-	0.572732	1	+	0.481371	1
abnormal megakaryocyte morphology	MP:0002417	192	-	0.645086	1	-	0.695369	1	-	0.663053	1
abnormal circulating interferon-gamma level	MP:0008551	54	-	0.64567	1	+	0.498677	1	-	0.520282	1
abnormal heart ventricle pressure	MP:0008775	33	-	0.645938	1	+	0.0662974	1	-	0.84969	1
abnormal mast cell degranulation	MP:0008763	23	-	0.646084	1	-	0.949434	1	+	0.247643	1
muscular atrophy	MP:0002269	63	-	0.646301	1	-	0.971173	1	+	0.121508	1
abnormal pancreatic beta cell morphology	MP:0005217	84	-	0.646658	1	-	0.878636	1	+	0.356966	1
abnormal response/metabolism to endogenous compounds	MP:0003638	82	-	0.646773	1	-	0.524715	1	+	0.439986	1
ear inflammation	MP:0001849	28	-	0.646836	1	+	0.489492	1	-	0.946857	1
increased respiratory system tumor incidence	MP:0010298	80	-	0.647706	1	-	0.675481	1	+	0.371399	1
increased lung tumor incidence	MP:0008014	80	-	0.647706	1	-	0.675481	1	+	0.371399	1
abnormal vertebrae morphology	MP:0000137	293	-	0.648171	1	-	0.534945	1	-	0.818603	1
visceral vascular congestion	MP:0010017	31	-	0.648874	1	-	0.864531	1	+	0.331005	1
premature aging	MP:0003786	39	-	0.649053	1	+	0.330895	1	-	0.77802	1
abnormal renal glomerulus morphology	MP:0005325	196	-	0.649404	1	+	0.12611	1	-	0.989786	1
abnormal thrombopoiesis	MP:0000228	168	-	0.649619	1	-	0.708776	1	-	0.674705	1
absent inner cell mass proliferation	MP:0012114	40	-	0.650188	1	-	0.66007	1	-	0.953499	1
abnormal gastrointestinal motility	MP:0011082	39	-	0.650908	1	-	0.636003	1	-	0.784626	1
abnormal pancreatic islet morphology	MP:0005215	135	-	0.651287	1	+	0.493653	1	-	0.600942	1
abnormal endocrine pancreas morphology	MP:0009165	136	-	0.651287	1	+	0.493653	1	-	0.600942	1
abnormal response to injury	MP:0005164	352	-	0.651785	1	+	0.107741	1	-	0.92882	1
increased susceptibility to experimental autoimmune encephalomyelitis	MP:0004799	47	-	0.651849	1	-	0.561645	1	+	0.431488	1
abnormal thoracic vertebrae morphology	MP:0003047	87	-	0.652709	1	-	0.839492	1	+	0.331107	1
decreased susceptibility to viral infection	MP:0002410	39	-	0.653794	1	-	0.925337	1	+	0.351605	1
abnormal sperm number	MP:0002673	275	-	0.653913	1	+	0.303257	1	-	0.96332	1
myocardium hypoplasia	MP:0010500	62	-	0.654673	1	-	0.752891	1	-	0.92906	1
increased gastrointestinal tumor incidence	MP:0010279	46	-	0.654696	1	+	0.336383	1	-	0.543359	1
embryonic lethality between somite formation and embryo turning	MP:0006206	86	-	0.654699	1	+	0.0300189	1	-	0.98805	1
abnormal retinal outer nuclear layer morphology	MP:0003731	87	-	0.655972	1	-	0.861947	1	+	0.300259	1
abnormal spleen size	MP:0002224	445	-	0.657082	1	+	0.47955	1	-	0.599985	1
abnormal dorsal telencephalic commissure morphology	MP:0008219	80	-	0.657089	1	-	0.59578	1	-	0.682038	1
increased anti-nuclear antigen antibody level	MP:0004794	64	-	0.659322	1	-	0.757141	1	+	0.416832	1
polyphagia	MP:0001433	46	-	0.659938	1	+	0.451416	1	-	0.593378	1
increased hepatocellular carcinoma incidence	MP:0003331	47	-	0.660061	1	-	0.958691	1	+	0.0971022	1
abnormal hematopoietic stem cell morphology	MP:0004808	68	-	0.660081	1	+	0.0757213	1	-	0.874896	1
impaired behavioral response to addictive substance	MP:0009750	38	-	0.66033	1	+	0.0365893	1	-	0.962772	1
partial lethality throughout fetal growth and development	MP:0011109	161	-	0.660388	1	-	0.663208	1	-	0.628891	1
decreased B cell number	MP:0005017	256	-	0.661365	1	+	0.305805	1	-	0.741005	1
arrest of male meiosis	MP:0008261	80	-	0.662207	1	+	0.408535	1	-	0.701029	1
increased follicle stimulating hormone level	MP:0005131	27	-	0.662426	1	+	0.258936	1	-	0.85588	1
abnormal basicranium morphology	MP:0010029	57	-	0.662438	1	-	0.988417	1	-	0.861831	1
abnormal cochlear hair cell stereociliary bundle morphology	MP:0004521	56	-	0.662585	1	-	0.945796	1	+	0.175488	1
increased lung adenoma incidence	MP:0002048	27	-	0.66338	1	+	0.228026	1	-	0.628615	1
abnormal spleen germinal center morphology	MP:0002359	77	-	0.66374	1	+	0.284939	1	-	0.693588	1
abnormal spleen secondary B follicle morphology	MP:0008472	79	-	0.66374	1	+	0.284939	1	-	0.693588	1
abnormal coronary vessel morphology	MP:0010551	32	-	0.664729	1	-	0.88894	1	-	0.555853	1
abnormal epidermis stratum corneum morphology	MP:0001240	87	-	0.665005	1	+	0.486557	1	-	0.6143	1
abnormal bone marrow cell number	MP:0000172	112	-	0.665302	1	+	0.157507	1	-	0.765188	1
abnormal thermal nociception	MP:0002733	114	-	0.665489	1	+	0.0709369	1	-	0.978838	1
increased thermal nociceptive threshold	MP:0001973	72	-	0.666426	1	+	0.0967977	1	-	0.976908	1
abnormal heart size	MP:0005406	339	-	0.666614	1	-	0.885478	1	+	0.204227	1
abnormal right lung morphology	MP:0009570	24	-	0.66783	1	+	0.202858	1	-	0.823199	1
retinal degeneration	MP:0001326	76	-	0.668071	1	-	0.537323	1	-	0.543601	1
asymmetric rib attachment	MP:0000155	33	-	0.668659	1	+	0.117028	1	-	0.673742	1
microgliosis	MP:0008918	24	-	0.668788	1	-	0.947358	1	+	0.146784	1
abnormal platelet morphology	MP:0004720	167	-	0.669346	1	-	0.708776	1	-	0.697339	1
abnormal circulating sodium level	MP:0001776	37	-	0.669569	1	-	0.719303	1	+	0.425523	1
arrest of spermatogenesis	MP:0001155	131	-	0.66999	1	+	0.421406	1	-	0.957799	1
abnormal pancreas physiology	MP:0002693	176	-	0.670632	1	+	0.417621	1	-	0.658122	1
abnormal body length	MP:0001256	196	-	0.672279	1	+	0.366192	1	-	0.713907	1
convulsive seizures	MP:0000947	108	-	0.673248	1	+	0.47757	1	+	0.414478	1
absent spleen germinal center	MP:0008474	20	-	0.673596	1	+	0.25769	1	-	0.739463	1
abnormal long bone epiphysis morphology	MP:0000131	22	-	0.674142	1	-	0.99828	1	+	0.26119	1
increased anxiety-related response	MP:0001363	127	-	0.675326	1	-	0.905317	1	-	0.998985	1
abnormal bone marrow cell morphology/development	MP:0002398	413	-	0.675651	1	+	0.112024	1	-	0.893229	1
abnormal crypts of Lieberkuhn morphology	MP:0000490	72	-	0.676618	1	+	0.151832	1	-	0.680068	1
abnormal kidney size	MP:0002706	196	-	0.677642	1	-	0.775211	1	+	0.229671	1
abnormal myocardial fiber physiology	MP:0004215	76	-	0.678708	1	-	0.786538	1	+	0.351612	1
abnormal truncus arteriosus septation	MP:0010454	48	-	0.679136	1	-	0.698362	1	-	0.93864	1
abnormal trabecular bone thickness	MP:0009345	49	-	0.681852	1	-	0.789957	1	+	0.445186	1
increased nucleated erythrocyte cell number	MP:0009395	38	-	0.682074	1	-	0.540848	1	-	0.56903	1
abnormal nucleated erythrocyte cell number	MP:0012397	38	-	0.682074	1	-	0.540848	1	-	0.56903	1
decreased bone mineral density	MP:0000063	162	-	0.682981	1	-	0.523226	1	-	0.63963	1
tonic seizures	MP:0002826	20	-	0.683497	1	+	0.430614	1	-	0.593099	1
decreased circulating estrogen level	MP:0003371	22	-	0.683733	1	+	0.160676	1	-	0.942422	1
abnormal long bone epiphyseal plate proliferative zone	MP:0003662	44	-	0.684548	1	-	0.595599	1	-	0.536505	1
abnormal synaptic vesicle morphology	MP:0004769	30	-	0.684674	1	+	0.0725207	1	-	0.843333	1
abnormal enterocyte proliferation	MP:0008883	20	-	0.68479	1	-	0.563137	1	-	0.615612	1
anophthalmia	MP:0001293	53	-	0.686826	1	+	0.326861	1	-	0.687659	1
abnormal pituitary hormone level	MP:0003965	149	-	0.687642	1	+	0.286073	1	-	0.797568	1
abnormal crista ampullaris morphology	MP:0004249	27	-	0.687657	1	+	0.317693	1	-	0.614931	1
abnormal body composition	MP:0005451	1410	-	0.688107	1	+	0.16393	1	-	0.741845	1
abnormal outflow tract development	MP:0006126	86	-	0.688605	1	+	0.448477	1	-	0.936911	1
decreased skeletal muscle fiber diameter	MP:0009402	26	-	0.68962	1	-	0.55069	1	-	0.654539	1
abnormal cellular respiration	MP:0010954	78	-	0.689858	1	-	0.748275	1	+	0.176033	1
abnormal facial morphology	MP:0003743	432	-	0.690511	1	-	0.639822	1	-	0.752048	1
abnormal aorta wall morphology	MP:0009866	32	-	0.690753	1	-	0.564037	1	-	0.608571	1
increased susceptibility to induced colitis	MP:0008537	59	-	0.691899	1	+	0.281616	1	-	0.768068	1
liver fibrosis	MP:0003333	30	-	0.691934	1	+	0.379096	1	-	0.687381	1
abnormal brown adipose tissue amount	MP:0001778	67	-	0.692241	1	-	0.611167	1	-	0.709467	1
abnormal seminiferous tubule morphology	MP:0002216	229	-	0.692353	1	+	0.182946	1	-	0.934025	1
hemopericardium	MP:0005244	30	-	0.692555	1	-	0.547016	1	-	0.579474	1
decreased cochlear hair cell number	MP:0004408	35	-	0.694453	1	-	0.682621	1	+	0.444786	1
polychromatophilia	MP:0005097	20	-	0.694541	1	+	0.24106	1	-	0.711894	1
abnormal passive avoidance behavior	MP:0002799	32	-	0.694628	1	-	0.977431	1	+	0.206051	1
abnormal heart right ventricle outflow tract morphology	MP:0010428	30	-	0.695214	1	-	0.762255	1	+	0.452855	1
abnormal vitelline vascular remodeling	MP:0004076	52	-	0.695361	1	-	0.629638	1	-	0.628419	1
respiratory system inflammation	MP:0002405	134	-	0.695631	1	+	0.288214	1	-	0.580731	1
absent gastric milk in neonates	MP:0009546	66	-	0.69564	1	+	0.263833	1	-	0.788295	1
hypotension	MP:0001596	21	-	0.696154	1	+	0.0115203	1	-	0.888501	1
abnormal circulating total protein level	MP:0011888	37	-	0.696239	1	-	0.58194	1	-	0.538809	1
increased autoantibody level	MP:0003725	76	-	0.697849	1	-	0.88158	1	+	0.299125	1
abnormal liver size	MP:0004848	271	-	0.699991	1	-	0.968708	1	+	0.195508	1
abnormal fetal size	MP:0004198	151	-	0.700021	1	+	0.142222	1	-	0.882688	1
abnormal lung position or orientation	MP:0010853	24	-	0.700332	1	-	0.757404	1	-	0.600322	1
decreased metastatic potential	MP:0001273	20	-	0.700949	1	+	0.490724	1	-	0.671362	1
abnormal leukocyte migration	MP:0003156	116	-	0.701013	1	-	0.856737	1	+	0.328521	1
abnormal mesangial matrix morphology	MP:0011338	34	-	0.701264	1	+	0.308232	1	-	0.68809	1
decreased kidney weight	MP:0003918	37	-	0.701872	1	-	0.554262	1	-	0.568053	1
decreased memory T cell number	MP:0008050	24	-	0.702892	1	-	0.886955	1	+	0.261868	1
increased susceptibility to autoimmune disorder	MP:0005350	100	-	0.703231	1	-	0.567741	1	+	0.440973	1
rib fusion	MP:0000154	60	-	0.703287	1	-	0.746254	1	-	0.530571	1
abnormal survival	MP:0010769	3054	-	0.704143	1	+	0.466853	1	-	0.931629	1
short photoreceptor outer segment	MP:0008587	32	-	0.70427	1	-	0.987733	1	+	0.207617	1
muscle degeneration	MP:0000749	42	-	0.704795	1	-	0.562926	1	-	0.546737	1
delayed bone ossification	MP:0000060	85	-	0.704854	1	-	0.652219	1	+	0.485866	1
decreased double-positive T cell number	MP:0005092	85	-	0.705015	1	+	0.467248	1	-	0.618818	1
albuminuria	MP:0002871	37	-	0.705148	1	-	0.511326	1	-	0.982557	1
abnormal tympanic ring morphology	MP:0000030	28	-	0.706406	1	-	0.847541	1	-	0.998619	1
abnormal cardiomyocyte apoptosis	MP:0003221	35	-	0.707345	1	-	0.804551	1	+	0.408999	1
renal/urinary system phenotype	MP:0005367	738	-	0.707596	1	-	0.679973	1	-	0.683468	1
abnormal chemokine secretion	MP:0008722	42	-	0.707603	1	+	0.345177	1	-	0.75881	1
abnormal first branchial arch morphology	MP:0006337	38	-	0.70762	1	-	0.941151	1	-	0.603931	1
abnormal bile duct morphology	MP:0002928	28	-	0.707938	1	-	0.785046	1	-	0.547292	1
decreased circulating interferon-gamma level	MP:0008578	25	-	0.708052	1	-	0.670365	1	-	0.559673	1
cardiac fibrosis	MP:0003141	94	-	0.708311	1	-	0.772318	1	+	0.356835	1
increased thymocyte apoptosis	MP:0009541	21	-	0.708338	1	+	0.401122	1	-	0.64574	1
complete perinatal lethality	MP:0011089	195	-	0.708472	1	-	0.518519	1	-	0.600534	1
abnormal male germ cell morphology	MP:0006362	377	-	0.709098	1	+	0.243028	1	-	0.974841	1
abnormal gamma-delta T cell number	MP:0008345	41	-	0.709515	1	+	0.282643	1	-	0.752103	1
decreased tumor necrosis factor secretion	MP:0008561	86	-	0.709531	1	-	0.67951	1	+	0.361346	1
abnormal eosinophil cell number	MP:0002602	67	-	0.709669	1	+	0.24164	1	-	0.757678	1
hunched posture	MP:0001505	70	-	0.711006	1	-	0.683242	1	-	0.521529	1
cervical vertebral fusion	MP:0004620	35	-	0.711349	1	-	0.809167	1	+	0.454372	1
abnormal hormone level	MP:0003953	644	-	0.712929	1	+	0.472991	1	-	0.619432	1
abnormal liver weight	MP:0004847	125	-	0.713753	1	-	0.690322	1	-	0.506179	1
abnormal thoracic cage morphology	MP:0004624	259	-	0.713804	1	-	0.85341	1	+	0.426978	1
abnormal lung volume	MP:0001942	31	-	0.716069	1	-	0.588524	1	-	0.60311	1
abnormal branching involved in lung morphogenesis	MP:0011024	26	-	0.716158	1	+	0.4653	1	-	0.65663	1
abnormal airway responsiveness	MP:0002334	42	-	0.716351	1	-	0.893642	1	+	0.475183	1
abnormal bronchial provocation	MP:0002330	43	-	0.716351	1	-	0.893642	1	+	0.475183	1
spontaneous skin ulceration	MP:0001209	21	-	0.716484	1	-	0.82643	1	-	0.572802	1
abnormal rib attachment	MP:0004625	65	-	0.716993	1	+	0.0863301	1	-	0.703254	1
disorganized myocardium	MP:0002190	29	-	0.71712	1	-	0.927457	1	+	0.409457	1
abnormal memory T cell morphology	MP:0010833	57	-	0.717306	1	-	0.569508	1	-	0.580034	1
abnormal amnion morphology	MP:0005029	32	-	0.717989	1	+	0.377844	1	-	0.724998	1
abnormal aldosterone level	MP:0011415	30	-	0.718248	1	+	0.304073	1	-	0.819353	1
abnormal sensory ganglion morphology	MP:0000960	165	-	0.719054	1	-	0.804054	1	-	0.88895	1
abnormal lumbar vertebrae morphology	MP:0003049	85	-	0.719062	1	-	0.764619	1	+	0.498923	1
decreased lumbar vertebrae number	MP:0004647	23	-	0.719122	1	+	0.353533	1	-	0.747499	1
abnormal nasal septum morphology	MP:0002239	25	-	0.719325	1	-	0.824971	1	-	0.527754	1
increased circulating alkaline phosphatase level	MP:0002968	64	-	0.719567	1	-	0.838318	1	+	0.480794	1
abnormal fetal growth/weight/body size	MP:0004197	192	-	0.719864	1	+	0.275319	1	-	0.854667	1
gastrointestinal ulcer	MP:0003300	26	-	0.720384	1	+	0.0289287	1	-	0.776904	1
increased bone mass	MP:0005605	55	-	0.72052	1	-	0.778506	1	-	0.608206	1
decreased triglyceride level	MP:0005318	159	-	0.721071	1	-	0.760064	1	-	0.511178	1
abnormal direction of heart looping	MP:0004252	28	-	0.721218	1	-	0.919946	1	+	0.451871	1
abnormal epidermis stratum spinosum morphology	MP:0001236	43	-	0.721927	1	+	0.451208	1	-	0.659245	1
abnormal catecholamine level	MP:0011479	97	-	0.723669	1	+	0.433556	1	-	0.990352	1
abnormal sperm motility	MP:0002674	136	-	0.723924	1	+	0.301235	1	-	0.928467	1
abnormal osteoblast physiology	MP:0005006	48	-	0.724099	1	-	0.811776	1	-	0.584619	1
abnormal left-right axis patterning	MP:0001706	51	-	0.72422	1	-	0.836818	1	-	0.962498	1
decreased sensitivity to xenobiotic induced morbidity/mortality	MP:0009767	30	-	0.724296	1	+	0.196353	1	-	0.928438	1
decreased fetal weight	MP:0009431	48	-	0.724857	1	+	0.32675	1	-	0.78445	1
abnormal pancreatic beta cell mass	MP:0009112	28	-	0.724878	1	+	0.361434	1	-	0.833564	1
abnormal platelet dense granule morphology	MP:0004721	25	-	0.725095	1	-	0.99249	1	+	0.246827	1
abnormal skin appearance	MP:0009931	301	-	0.725238	1	-	0.86008	1	-	0.801222	1
abnormal bone volume	MP:0010874	77	-	0.725489	1	+	0.464614	1	-	0.772589	1
abnormal postnatal growth/weight/body size	MP:0002089	1893	-	0.725573	1	-	0.567049	1	+	0.428079	1
abnormal uterus weight	MP:0004903	22	-	0.726856	1	-	0.634476	1	-	0.635798	1
abnormal adipose tissue physiology	MP:0005666	56	-	0.727693	1	-	0.620568	1	-	0.62681	1
abnormal seizure response to electrical stimulation	MP:0001650	21	-	0.727784	1	-	0.994835	1	-	0.601988	1
integument phenotype	MP:0010771	1140	-	0.728392	1	+	0.445354	1	-	0.904001	1
abnormal vascular endothelial cell physiology	MP:0004003	33	-	0.728606	1	-	0.780365	1	-	0.513296	1
abnormal vascular branching morphogenesis	MP:0003227	26	-	0.728621	1	-	0.703393	1	-	0.559162	1
decreased airway responsiveness	MP:0002335	21	-	0.72866	1	-	0.881766	1	+	0.478388	1
abnormal mammary gland physiology	MP:0001881	67	-	0.730017	1	+	0.491583	1	-	0.628165	1
decreased B cell proliferation	MP:0005093	69	-	0.730164	1	+	0.0665018	1	-	0.852587	1
decreased circulating glucocorticoid level	MP:0003368	27	-	0.730392	1	+	0.355695	1	-	0.758776	1
decreased circulating corticosterone level	MP:0002665	26	-	0.730392	1	+	0.355695	1	-	0.758776	1
abnormal seizure response to inducing agent	MP:0009357	133	-	0.730438	1	+	0.0408079	1	-	0.953369	1
decreased subcutaneous adipose tissue amount	MP:0008844	57	-	0.730506	1	-	0.88477	1	+	0.47427	1
abnormal cervical axis morphology	MP:0004608	33	-	0.730978	1	-	0.777009	1	-	0.994018	1
abnormal body size	MP:0003956	1737	-	0.731146	1	-	0.635167	1	+	0.418453	1
decreased circulating estradiol level	MP:0005181	20	-	0.731471	1	+	0.206483	1	-	0.937907	1
abnormal intestine physiology	MP:0010155	159	-	0.73195	1	+	0.436245	1	-	0.652366	1
short femur	MP:0003109	72	-	0.732936	1	-	0.604704	1	-	0.538764	1
abnormal visceral yolk sac blood island morphology	MP:0011204	27	-	0.73317	1	-	0.729672	1	-	0.743337	1
decreased susceptibility to diet-induced obesity	MP:0005659	81	-	0.733439	1	-	0.902832	1	-	0.523047	1
increased susceptibility to infection	MP:0002406	365	-	0.733449	1	-	0.69211	1	+	0.453382	1
increased sensitivity to induced morbidity/mortality	MP:0009763	265	-	0.733468	1	-	0.615648	1	-	0.725776	1
abnormal olfactory system morphology	MP:0005499	43	-	0.733762	1	-	0.743797	1	-	0.563542	1
abnormal basal metabolism	MP:0008961	29	-	0.73397	1	+	0.396909	1	-	0.703022	1
abnormal pectoral girdle bone morphology	MP:0004508	167	-	0.734002	1	+	0.422777	1	-	0.668563	1
abnormal spinal cord interneuron morphology	MP:0004100	23	-	0.734709	1	-	0.988797	1	+	0.195236	1
increased adiponectin level	MP:0004892	25	-	0.734905	1	-	0.982934	1	+	0.32102	1
increased alimentary system tumor incidence	MP:0010292	52	-	0.734986	1	+	0.336383	1	-	0.639472	1
abnormal circulating interleukin-4 level	MP:0008601	22	-	0.735347	1	+	0.286082	1	-	0.818569	1
abnormal testis size	MP:0004849	336	-	0.735664	1	+	0.096628	1	-	0.963066	1
abnormal body temperature homeostasis	MP:0001777	46	-	0.735746	1	-	0.653385	1	-	0.664865	1
abnormal egg cylinder morphology	MP:0003085	32	-	0.736163	1	+	0.228357	1	-	0.680122	1
abnormal visceral yolk sac morphology	MP:0001718	166	-	0.7372	1	-	0.849814	1	-	0.617045	1
abnormal cell nucleus morphology	MP:0003111	108	-	0.737332	1	-	0.51335	1	-	0.685598	1
abnormal muscle morphology	MP:0002108	592	-	0.737451	1	-	0.905821	1	-	0.809679	1
myocardial fiber degeneration	MP:0004566	22	-	0.737753	1	-	0.689758	1	-	0.563037	1
abnormal foot pigmentation	MP:0009379	20	-	0.738181	1	-	0.670663	1	+	0.477652	1
lung inflammation	MP:0001861	112	-	0.738315	1	+	0.326167	1	-	0.616233	1
abnormal cartilage morphology	MP:0000163	234	-	0.738402	1	-	0.998766	1	+	0.351413	1
embryonic growth retardation	MP:0003984	360	-	0.739591	1	-	0.865567	1	-	0.840449	1
abnormal ion homeostasis	MP:0001765	281	-	0.740212	1	+	0.240026	1	-	0.675648	1
delayed sexual maturation	MP:0001938	24	-	0.74079	1	+	0.194862	1	-	0.916978	1
decreased bone marrow cell number	MP:0000333	73	-	0.741375	1	+	0.15664	1	-	0.889885	1
increased susceptibility to otitis media	MP:0001850	20	-	0.741769	1	+	0.434641	1	-	0.982874	1
increased interleukin-12 secretion	MP:0008663	22	-	0.741969	1	-	0.801545	1	-	0.587306	1
abnormal dendritic spine morphology	MP:0009936	24	-	0.742424	1	-	0.679632	1	-	0.791072	1
hypertension	MP:0000231	37	-	0.742459	1	+	0.27632	1	-	0.996995	1
abnormal renal/urinary system physiology	MP:0005502	467	-	0.743221	1	-	0.567012	1	-	0.889158	1
male infertility	MP:0001925	390	-	0.743631	1	-	0.597068	1	-	0.91311	1
increased circulating bilirubin level	MP:0005344	41	-	0.744329	1	-	0.510171	1	-	0.990808	1
short snout	MP:0000445	84	-	0.744744	1	+	0.107477	1	-	0.855363	1
abnormal leukocyte adhesion	MP:0003628	34	-	0.744842	1	-	0.897339	1	+	0.471002	1
abnormal somatic nervous system physiology	MP:0005423	52	-	0.745944	1	-	0.626069	1	-	0.68228	1
abnormal blood vessel morphology	MP:0001614	800	-	0.746635	1	-	0.741937	1	-	0.973217	1
abnormal spleen iron level	MP:0008739	25	-	0.747594	1	-	0.687679	1	-	0.552581	1
impaired behavioral response to xenobiotic	MP:0009747	67	-	0.748395	1	+	0.326437	1	-	0.958514	1
abnormal mammary gland duct morphology	MP:0009503	43	-	0.748699	1	+	0.0143814	1	-	0.93031	1
pancreatic islet hyperplasia	MP:0005491	28	-	0.749093	1	+	0.201449	1	-	0.90087	1
enlarged heart	MP:0000274	261	-	0.749545	1	-	0.827488	1	+	0.370303	1
abnormal hair follicle morphology	MP:0000377	125	-	0.749905	1	+	0.295204	1	-	0.690287	1
increased diameter of long bones	MP:0008151	24	-	0.750217	1	-	0.605855	1	-	0.782161	1
decreased fetal size	MP:0004200	145	-	0.750355	1	+	0.142222	1	-	0.900192	1
abnormal lung compliance	MP:0002333	20	-	0.751289	1	-	0.852997	1	-	0.620248	1
increased compact bone thickness	MP:0004148	23	-	0.751309	1	-	0.996788	1	+	0.308187	1
decreased retinal photoreceptor cell number	MP:0001327	36	-	0.75171	1	+	0.41665	1	-	0.702871	1
pancreas inflammation	MP:0001869	44	-	0.752065	1	+	0.0923401	1	-	0.933572	1
abnormal carbon dioxide production	MP:0008962	51	-	0.752584	1	+	0.274174	1	-	0.893018	1
narrow eye opening	MP:0005287	23	-	0.752883	1	+	0.179813	1	-	0.783711	1
abnormal sex gland physiology	MP:0005647	46	-	0.753381	1	+	0.199203	1	-	0.892056	1
reduced female fertility	MP:0001923	193	-	0.753943	1	+	0.283781	1	-	0.727807	1
abnormal adrenocorticotropin level	MP:0003966	35	-	0.754328	1	+	0.423149	1	-	0.840182	1
abnormal palatine bone morphology	MP:0005249	33	-	0.75438	1	+	0.401446	1	-	0.805619	1
abnormal compact bone thickness	MP:0000134	69	-	0.754763	1	-	0.98218	1	+	0.412536	1
abnormal palate morphology	MP:0003755	179	-	0.754794	1	-	0.688087	1	-	0.801954	1
abnormal memory T cell number	MP:0008048	56	-	0.755194	1	-	0.569508	1	-	0.632471	1
arrested B cell differentiation	MP:0001802	37	-	0.756179	1	+	0.324334	1	-	0.874502	1
abnormal immune system organ morphology	MP:0002722	787	-	0.756229	1	+	0.400519	1	-	0.911417	1
increased bleeding time	MP:0005606	68	-	0.757227	1	-	0.855092	1	-	0.850143	1
abnormal male meiosis	MP:0005169	109	-	0.758097	1	+	0.202058	1	-	0.899651	1
enhanced long term potentiation	MP:0003008	43	-	0.758733	1	+	0.489677	1	-	0.999541	1
increased heart weight	MP:0002833	108	-	0.759333	1	-	0.932021	1	+	0.22518	1
increased oxygen consumption	MP:0005289	81	-	0.75947	1	-	0.564033	1	-	0.744979	1
abnormal anterior commissure morphology	MP:0008225	32	-	0.759473	1	+	0.403594	1	-	0.847048	1
abnormal ventral commissure morphology	MP:0008220	32	-	0.759473	1	+	0.403594	1	-	0.847048	1
renal necrosis	MP:0003946	21	-	0.760103	1	+	0.247282	1	-	0.808534	1
increased carcinoma incidence	MP:0002038	151	-	0.760272	1	-	0.840647	1	+	0.340447	1
abnormal neural fold morphology	MP:0011256	33	-	0.760538	1	+	0.483215	1	-	0.716411	1
abnormal epiphyseal plate morphology	MP:0006395	128	-	0.761133	1	-	0.932319	1	+	0.381077	1
pericardial edema	MP:0001787	65	-	0.761462	1	+	0.386174	1	-	0.984977	1
abnormal autophagy	MP:0008260	28	-	0.761469	1	-	0.632483	1	-	0.894318	1
epidermis stratum spinosum hyperplasia	MP:0009611	29	-	0.761606	1	+	0.45986	1	-	0.741436	1
acanthosis	MP:0001874	27	-	0.761606	1	+	0.45986	1	-	0.741436	1
abnormal sternum morphology	MP:0000157	148	-	0.761875	1	+	0.331177	1	-	0.729503	1
decreased brown adipose tissue amount	MP:0001780	37	-	0.761923	1	-	0.508653	1	-	0.876616	1
tumorigenesis	MP:0002006	465	-	0.761994	1	-	0.927491	1	+	0.215687	1
pale yolk sac	MP:0001722	66	-	0.762034	1	-	0.740166	1	-	0.761321	1
enlarged kidney	MP:0003068	71	-	0.763023	1	+	0.355056	1	-	0.528167	1
increased interleukin-4 secretion	MP:0008699	41	-	0.763318	1	+	0.202979	1	-	0.78903	1
abnormal spongiotrophoblast layer morphology	MP:0004255	46	-	0.763683	1	-	0.742312	1	-	0.961405	1
abnormal placenta junctional zone morphology	MP:0008957	46	-	0.763683	1	-	0.742312	1	-	0.961405	1
abnormal epidermis stratum basale morphology	MP:0001231	43	-	0.763716	1	-	0.920725	1	-	0.923765	1
enlarged testis	MP:0001148	49	-	0.763805	1	-	0.563578	1	-	0.513442	1
increased white adipose tissue amount	MP:0000008	32	-	0.763868	1	-	0.700425	1	-	0.674972	1
asymmetric rib-sternum attachment	MP:0008146	26	-	0.763998	1	+	0.160744	1	-	0.752073	1
abnormal primary sex determination	MP:0002211	355	-	0.764038	1	+	0.0812672	1	-	0.975415	1
abnormal mechanoreceptor morphology	MP:0000972	155	-	0.765109	1	-	0.927831	1	+	0.185712	1
abnormal cranial ganglia morphology	MP:0001081	120	-	0.765201	1	-	0.822201	1	-	0.948614	1
increased granulocyte number	MP:0000322	177	-	0.765737	1	+	0.453494	1	-	0.643371	1
abnormal mean corpuscular hemoglobin concentration	MP:0005640	47	-	0.766267	1	+	0.0267732	1	-	0.679582	1
abnormal rib-sternum attachment	MP:0008148	55	-	0.767782	1	+	0.119032	1	-	0.735839	1
abnormal innate immunity	MP:0002419	455	-	0.767792	1	-	0.930073	1	+	0.296301	1
abnormal myocardium compact layer morphology	MP:0004056	40	-	0.767872	1	-	0.869221	1	-	0.721259	1
abnormal middle ear morphology	MP:0000049	63	-	0.768412	1	+	0.298214	1	-	0.978446	1
abnormal gametes	MP:0001124	335	-	0.770643	1	+	0.270806	1	-	0.984468	1
abnormal intestinal mucosa morphology	MP:0000511	105	-	0.770892	1	+	0.0800984	1	-	0.765795	1
abnormal thymus medulla morphology	MP:0002375	27	-	0.771314	1	-	0.57019	1	-	0.646148	1
abnormal adrenal cortex morphology	MP:0008288	31	-	0.771695	1	+	0.153909	1	-	0.901573	1
abnormal circulating serum albumin level	MP:0000199	59	-	0.771841	1	+	0.474906	1	-	0.729842	1
decreased susceptibility to weight gain	MP:0010182	93	-	0.771856	1	-	0.93334	1	+	0.498438	1
chronic inflammation	MP:0002499	54	-	0.771858	1	-	0.518195	1	-	0.727932	1
abnormal hair shaft morphology	MP:0003809	51	-	0.772662	1	-	0.713078	1	-	0.662057	1
abnormal uterine environment	MP:0004014	23	-	0.772858	1	-	0.609471	1	-	0.840555	1
abnormal induced cell death	MP:0008942	166	-	0.774674	1	-	0.56543	1	-	0.793502	1
altered tumor susceptibility	MP:0002166	412	-	0.77469	1	-	0.900167	1	+	0.249599	1
small gonad	MP:0001116	345	-	0.774959	1	+	0.0919463	1	-	0.978116	1
abnormal mineral homeostasis	MP:0005636	231	-	0.775131	1	+	0.337436	1	-	0.689459	1
abnormal Leydig cell morphology	MP:0002786	52	-	0.775308	1	+	0.376356	1	-	0.803081	1
decreased monocyte cell number	MP:0000223	34	-	0.776297	1	-	0.978956	1	+	0.207409	1
abnormal circulating estrogen level	MP:0003369	33	-	0.776383	1	+	0.244484	1	-	0.938946	1
decreased exploration in new environment	MP:0001417	68	-	0.776861	1	-	0.64367	1	-	0.999421	1
abnormal cerebellar foliation	MP:0000857	51	-	0.777179	1	-	0.861842	1	+	0.497588	1
enlarged spleen	MP:0000691	290	-	0.777568	1	-	0.609176	1	-	0.66023	1
myoclonus	MP:0000243	25	-	0.777969	1	+	0.00576308	1	-	0.931652	1
abnormal trabecula carnea morphology	MP:0004067	65	-	0.778059	1	-	0.881422	1	-	0.971217	1
increased papilloma incidence	MP:0002014	30	-	0.778412	1	-	0.812146	1	+	0.453846	1
increased circulating follicle stimulating hormone level	MP:0001750	25	-	0.778551	1	-	0.540569	1	-	0.813762	1
increased squamous cell carcinoma incidence	MP:0004207	25	-	0.779269	1	+	0.0352205	1	-	0.850689	1
reduced fertility	MP:0001921	418	-	0.779852	1	+	0.268128	1	-	0.709779	1
abnormal startle reflex	MP:0001486	157	-	0.781011	1	-	0.898131	1	-	0.955917	1
abnormal digestive system development	MP:0003119	59	-	0.781339	1	-	0.987871	1	+	0.345026	1
absent distortion product otoacoustic emissions	MP:0004737	25	-	0.781527	1	+	0.177454	1	-	0.769688	1
reticulocytosis	MP:0002640	59	-	0.782566	1	+	0.0846159	1	-	0.757606	1
liver hypoplasia	MP:0000600	47	-	0.783272	1	-	0.913495	1	-	0.621122	1
abnormal interleukin-10 secretion	MP:0008659	51	-	0.783909	1	+	0.0720838	1	-	0.889352	1
decreased susceptibility to ischemic brain injury	MP:0006059	31	-	0.784272	1	-	0.765489	1	-	0.579395	1
increased bone trabecula number	MP:0010868	24	-	0.784709	1	-	0.502911	1	-	0.809714	1
abnormal cochlear hair cell physiology	MP:0004432	26	-	0.784948	1	+	0.448807	1	-	0.728491	1
decreased sensitivity to induced morbidity/mortality	MP:0009764	67	-	0.785064	1	+	0.295193	1	-	0.748739	1
abnormal vasculogenesis	MP:0001622	45	-	0.785556	1	-	0.682006	1	-	0.778323	1
abnormal circulating alkaline phosphatase level	MP:0000202	86	-	0.786654	1	-	0.795013	1	-	0.550924	1
thymus hypoplasia	MP:0001823	105	-	0.787168	1	+	0.372394	1	-	0.994065	1
aphagia	MP:0001438	91	-	0.787229	1	+	0.397669	1	-	0.71878	1
absent germ cells	MP:0004806	139	-	0.787339	1	+	0.0885143	1	-	0.999709	1
increased interleukin-10 secretion	MP:0008660	21	-	0.78756	1	+	0.105376	1	-	0.829544	1
endocrine/exocrine gland phenotype	MP:0005379	1142	-	0.788668	1	+	0.0621658	1	-	0.95142	1
abnormal nitric oxide homeostasis	MP:0003957	29	-	0.788739	1	-	0.883882	1	-	0.582631	1
abnormal skin adnexa morphology	MP:0010678	538	-	0.789017	1	-	0.688534	1	-	0.538685	1
abnormal body temperature	MP:0005535	86	-	0.789469	1	-	0.73142	1	-	0.931167	1
abnormal femur morphology	MP:0000559	110	-	0.7907	1	-	0.870461	1	+	0.492876	1
abnormal hindlimb stylopod morphology	MP:0003856	111	-	0.7907	1	-	0.870461	1	+	0.492876	1
abnormal aorta tunica media morphology	MP:0009873	27	-	0.790719	1	-	0.797511	1	-	0.608571	1
abnormal eosinophil morphology	MP:0005061	72	-	0.790835	1	+	0.306331	1	-	0.805507	1
azoospermia	MP:0005159	129	-	0.790983	1	+	0.126496	1	-	0.9994	1
increased lactate dehydrogenase level	MP:0002944	21	-	0.790985	1	+	0.00227736	1	-	0.856086	1
abnormal myeloblast morphology/development	MP:0002414	96	-	0.792595	1	+	0.0392873	1	-	0.88717	1
abnormal olfactory epithelium morphology	MP:0008789	37	-	0.792678	1	-	0.567579	1	-	0.716961	1
increased circulating glucose level	MP:0005559	166	-	0.793806	1	-	0.685695	1	-	0.629816	1
decreased body temperature	MP:0005534	56	-	0.794119	1	-	0.672404	1	-	0.954504	1
abnormal mineral level	MP:0000192	220	-	0.794992	1	+	0.35766	1	-	0.716518	1
granulomatous inflammation	MP:0002500	29	-	0.795779	1	-	0.556252	1	-	0.798073	1
abnormal inner cell mass apoptosis	MP:0010380	26	-	0.796055	1	-	0.808299	1	-	0.619306	1
decreased presacral vertebrae number	MP:0000461	32	-	0.796179	1	+	0.353533	1	-	0.777385	1
abnormal adrenaline level	MP:0003962	26	-	0.796839	1	-	0.631649	1	-	0.712323	1
increased T cell apoptosis	MP:0006413	46	-	0.796991	1	+	0.331789	1	-	0.721115	1
abnormal melanocyte morphology	MP:0002877	45	-	0.797111	1	-	0.818603	1	-	0.621739	1
abnormal spleen morphology	MP:0000689	596	-	0.798238	1	+	0.475122	1	-	0.849732	1
decreased susceptibility to injury	MP:0005166	102	-	0.798622	1	-	0.751611	1	-	0.624254	1
increased reproductive system tumor incidence	MP:0010287	38	-	0.799106	1	-	0.878708	1	-	0.536022	1
abnormal ectoderm development	MP:0001675	73	-	0.799366	1	-	0.813111	1	-	0.597876	1
abnormal pulmonary circulation	MP:0002295	52	-	0.799753	1	+	0.340716	1	-	0.809225	1
increased percent body fat	MP:0005458	42	-	0.800088	1	-	0.812915	1	-	0.668556	1
abnormal epidermis stratum granulosum morphology	MP:0001239	42	-	0.80022	1	-	0.851942	1	-	0.62284	1
increased thigmotaxis	MP:0002797	38	-	0.800283	1	-	0.619754	1	-	0.998341	1
abnormal macrophage physiology	MP:0002451	297	-	0.800304	1	-	0.985258	1	+	0.348838	1
abnormal cartilage development	MP:0000164	118	-	0.800749	1	-	0.999166	1	+	0.105886	1
abnormal thymus morphology	MP:0000703	312	-	0.800875	1	+	0.40635	1	-	0.98711	1
overexpanded pulmonary alveoli	MP:0001183	30	-	0.801115	1	+	0.399977	1	-	0.726848	1
abnormal tumor incidence	MP:0002019	402	-	0.801241	1	-	0.900167	1	+	0.305531	1
increased spleen red pulp amount	MP:0008476	38	-	0.801767	1	-	0.549374	1	-	0.780478	1
increased bone mineral content	MP:0010123	26	-	0.802675	1	-	0.997795	1	+	0.463604	1
abnormal vascular smooth muscle morphology	MP:0005592	64	-	0.802745	1	+	0.283424	1	-	0.94705	1
abnormal noradrenaline level	MP:0003964	42	-	0.802876	1	-	0.555219	1	-	0.943183	1
abnormal germ cell morphology	MP:0002208	430	-	0.803437	1	+	0.27526	1	-	0.981365	1
absent gametes	MP:0001117	134	-	0.803694	1	+	0.126015	1	-	0.999715	1
abnormal otic vesicle development	MP:0006030	22	-	0.804421	1	+	0.0989424	1	-	0.83531	1
increased liver tumor incidence	MP:0008019	75	-	0.804801	1	-	0.966308	1	+	0.255074	1
increased hepatobiliary system tumor incidence	MP:0010297	75	-	0.804801	1	-	0.966308	1	+	0.255074	1
abnormal enterocyte morphology	MP:0000479	41	-	0.805463	1	+	0.310566	1	-	0.803467	1
incomplete embryo turning	MP:0001701	54	-	0.806285	1	-	0.91297	1	-	0.84248	1
abnormal reticulocyte morphology	MP:0002424	68	-	0.807244	1	+	0.0846159	1	-	0.812287	1
abnormal angiogenesis	MP:0000260	302	-	0.807451	1	-	0.937335	1	-	0.785199	1
seminiferous tubule degeneration	MP:0001154	58	-	0.808212	1	-	0.503783	1	-	0.806585	1
abnormal vestibular hair cell morphology	MP:0002623	33	-	0.808484	1	-	0.856257	1	+	0.466921	1
vertebral fusion	MP:0004609	85	-	0.810481	1	-	0.70568	1	-	0.936707	1
abnormal palatine shelf morphology	MP:0004537	24	-	0.810822	1	+	0.401446	1	-	0.767084	1
abnormal floor plate morphology	MP:0000925	35	-	0.811047	1	-	0.852013	1	-	0.54248	1
decreased susceptibility to infection induced morbidity/mortality	MP:0009786	51	-	0.811391	1	-	0.657205	1	-	0.682105	1
fused joints	MP:0003189	93	-	0.811713	1	-	0.799618	1	-	0.915542	1
abnormal intestinal epithelium morphology	MP:0000488	131	-	0.812003	1	+	0.174504	1	-	0.749999	1
abnormal organ of Corti morphology	MP:0000042	140	-	0.812957	1	-	0.743672	1	+	0.427123	1
abnormal reticulocyte cell number	MP:0011913	64	-	0.813913	1	+	0.0846159	1	-	0.790018	1
abnormal myeloid leukocyte morphology	MP:0008250	525	-	0.814025	1	-	0.596842	1	+	0.488796	1
increased systemic arterial systolic blood pressure	MP:0006144	52	-	0.814103	1	-	0.501739	1	-	0.827273	1
abnormal tumor necrosis factor secretion	MP:0008556	155	-	0.814164	1	+	0.408323	1	-	0.685928	1
small thymus	MP:0000706	184	-	0.814891	1	+	0.357333	1	-	0.98324	1
absent corpus luteum	MP:0001134	46	-	0.815117	1	+	0.279401	1	-	0.865922	1
weakness	MP:0000746	85	-	0.816186	1	-	0.51894	1	-	0.586861	1
increased classified tumor incidence	MP:0010273	278	-	0.816442	1	-	0.535476	1	-	0.593365	1
abnormal hypodermis fat layer morphology	MP:0011156	72	-	0.817326	1	-	0.89184	1	-	0.579661	1
abnormal corpus luteum morphology	MP:0002679	74	-	0.81733	1	+	0.113253	1	-	0.896072	1
abnormal kidney cell proliferation	MP:0011439	22	-	0.8177	1	+	0.477584	1	-	0.878439	1
short tibia	MP:0002764	66	-	0.817937	1	+	0.403297	1	-	0.724175	1
abnormal eye pigment epithelium morphology	MP:0005200	108	-	0.818216	1	-	0.83912	1	-	0.662721	1
abnormal retinal outer nuclear layer thickness	MP:0011997	64	-	0.8184	1	-	0.667417	1	-	0.683388	1
thin retinal outer nuclear layer	MP:0008515	64	-	0.8184	1	-	0.667417	1	-	0.683388	1
abnormal axial skeleton morphology	MP:0002114	679	-	0.819167	1	-	0.546502	1	-	0.877413	1
abnormal seizure response to pharmacological agent	MP:0000950	98	-	0.819457	1	+	0.0750931	1	-	0.966869	1
abnormal cardiovascular system physiology	MP:0001544	1004	-	0.819811	1	-	0.685295	1	-	0.988467	1
impaired ovarian folliculogenesis	MP:0001129	35	-	0.819811	1	-	0.614982	1	-	0.854656	1
abnormal body weight	MP:0001259	1402	-	0.820417	1	+	0.23349	1	-	0.850027	1
abnormal retinal pigment epithelium morphology	MP:0005201	101	-	0.821061	1	-	0.801316	1	-	0.693892	1
abnormal seminal vesicle size	MP:0004907	45	-	0.821268	1	+	0.360535	1	-	0.875536	1
abnormal gametogenesis	MP:0001929	514	-	0.821986	1	+	0.261885	1	-	0.984237	1
lung hemorrhage	MP:0001182	40	-	0.822571	1	-	0.549896	1	-	0.787147	1
abnormal lactate dehydrogenase level	MP:0002943	31	-	0.823213	1	+	0.0762206	1	-	0.876467	1
abnormal circulating estradiol level	MP:0005183	29	-	0.823861	1	+	0.349554	1	-	0.915415	1
partial lethality at weaning	MP:0011084	33	-	0.823878	1	+	0.488087	1	-	0.697343	1
abnormal organ of Corti supporting cell morphology	MP:0004300	32	-	0.824612	1	-	0.778917	1	-	0.560756	1
decreased testis weight	MP:0004852	173	-	0.825169	1	+	0.368883	1	-	0.978031	1
aneuploidy	MP:0004024	37	-	0.82544	1	+	0.362425	1	-	0.910652	1
increased tumor incidence	MP:0002020	350	-	0.825483	1	-	0.820442	1	+	0.420362	1
ascites	MP:0005324	22	-	0.825502	1	+	0.345234	1	-	0.973012	1
abnormal lip morphology	MP:0003769	26	-	0.827129	1	+	0.116374	1	-	0.76778	1
enlarged pericardium	MP:0000291	28	-	0.827961	1	+	0.148678	1	-	0.883553	1
hepatic steatosis	MP:0002628	146	-	0.82801	1	-	0.899758	1	+	0.318372	1
decreased gamma-delta T cell number	MP:0008347	32	-	0.828019	1	+	0.142684	1	-	0.947275	1
preaxial polydactyly	MP:0009743	24	-	0.828141	1	-	0.806316	1	-	0.694982	1
abnormal skin physiology	MP:0005501	178	-	0.829214	1	-	0.814257	1	-	0.55295	1
hypoactivity	MP:0001402	275	-	0.829345	1	+	0.203835	1	-	0.952208	1
decreased total body fat amount	MP:0010025	185	-	0.829438	1	-	0.810772	1	-	0.770511	1
increased tumor necrosis factor secretion	MP:0008560	74	-	0.829751	1	+	0.202997	1	-	0.870574	1
abnormal myelin sheath morphology	MP:0003871	40	-	0.829881	1	+	0.378744	1	-	0.859878	1
ovary cysts	MP:0002016	26	-	0.829882	1	+	0.24413	1	-	0.960055	1
short sternum	MP:0004321	28	-	0.830282	1	-	0.965977	1	+	0.449042	1
increased susceptibility to pharmacologically induced seizures	MP:0002906	76	-	0.830403	1	+	0.381514	1	-	0.787898	1
increased susceptibility to induction of seizure by inducing agent	MP:0012349	76	-	0.830403	1	+	0.381514	1	-	0.787898	1
decreased oocyte number	MP:0005431	49	-	0.830782	1	-	0.754984	1	-	0.656493	1
abnormal metabolism	MP:0005266	423	-	0.831457	1	-	0.670069	1	-	0.690325	1
increased vertebrae number	MP:0004644	27	-	0.831459	1	+	0.0411957	1	-	0.802454	1
incomplete somite formation	MP:0001689	34	-	0.831517	1	-	0.69777	1	-	0.999478	1
abnormal gland morphology	MP:0002163	1015	-	0.8319	1	+	0.0520873	1	-	0.978491	1
reduced male fertility	MP:0001922	182	-	0.832174	1	+	0.266487	1	-	0.814504	1
abnormal sperm physiology	MP:0004543	160	-	0.832571	1	+	0.37412	1	-	0.947399	1
altered susceptibility to infection	MP:0001793	435	-	0.833681	1	-	0.719113	1	-	0.539972	1
scoliosis	MP:0000161	31	-	0.833712	1	-	0.665716	1	-	0.719664	1
decreased thymus weight	MP:0004956	27	-	0.833873	1	+	0.441043	1	-	0.827403	1
cortical renal glomerulopathies	MP:0000523	117	-	0.835072	1	+	0.447821	1	-	0.974417	1
abnormal kidney physiology	MP:0002136	279	-	0.835722	1	-	0.588576	1	-	0.869622	1
intracranial hemorrhage	MP:0001915	75	-	0.836817	1	-	0.948067	1	-	0.597318	1
abnormal platelet aggregation	MP:0009548	60	-	0.837183	1	+	0.0661177	1	-	0.99973	1
decreased heart rate	MP:0005333	76	-	0.837669	1	+	0.214558	1	-	0.862244	1
abnormal enterocyte physiology	MP:0008882	29	-	0.837691	1	-	0.563137	1	-	0.794721	1
abnormal dermal layer morphology	MP:0001243	67	-	0.838134	1	+	0.426786	1	-	0.794778	1
increased sarcoma incidence	MP:0002032	73	-	0.838167	1	+	0.38075	1	-	0.74877	1
abnormal muscle relaxation	MP:0004036	35	-	0.838849	1	+	0.021797	1	-	0.967329	1
abnormal thyroid-stimulating hormone level	MP:0003971	22	-	0.839235	1	-	0.768792	1	-	0.67581	1
abnormal reflex	MP:0001961	451	-	0.839851	1	-	0.648648	1	-	0.928638	1
cleft palate	MP:0000111	158	-	0.840224	1	-	0.769202	1	-	0.873369	1
abnormal cochlear sensory epithelium morphology	MP:0003308	139	-	0.840456	1	-	0.914458	1	+	0.285805	1
abnormal liver sinusoid morphology	MP:0008989	36	-	0.841223	1	-	0.961634	1	-	0.699067	1
abnormal carotid artery morphology	MP:0004181	24	-	0.841604	1	-	0.850979	1	-	0.619989	1
abnormal circulating pituitary hormone level	MP:0005116	122	-	0.841709	1	-	0.565732	1	-	0.828992	1
partial perinatal lethality	MP:0011090	202	-	0.841813	1	+	0.292702	1	-	0.688863	1
abnormal spermatogenesis	MP:0001156	424	-	0.842184	1	+	0.226739	1	-	0.986671	1
abnormal palate bone morphology	MP:0009891	35	-	0.842359	1	+	0.206729	1	-	0.835895	1
abnormal artery development	MP:0003410	97	-	0.842405	1	-	0.914667	1	-	0.929967	1
abnormal pancreas morphology	MP:0001944	184	-	0.842719	1	-	0.598363	1	-	0.790168	1
abnormal trabecular bone volume	MP:0010877	46	-	0.843237	1	-	0.631673	1	-	0.867959	1
decreased cellular sensitivity to ionizing radiation	MP:0004228	25	-	0.843284	1	-	0.534172	1	-	0.701967	1
abnormal litter size	MP:0001933	239	-	0.843478	1	+	0.124861	1	-	0.940463	1
neuron degeneration	MP:0003224	223	-	0.843596	1	-	0.906402	1	-	0.556122	1
abnormal peripheral lymph node morphology	MP:0008463	36	-	0.844523	1	+	0.41528	1	-	0.89089	1
abnormal osteoblast differentiation	MP:0008395	35	-	0.845029	1	-	0.894201	1	-	0.640684	1
abnormal fetal cardiomyocyte physiology	MP:0011390	28	-	0.845719	1	-	0.74827	1	-	0.999455	1
abnormal chromosome number	MP:0004023	51	-	0.846002	1	+	0.403362	1	-	0.910485	1
decreased circulating follicle stimulating hormone level	MP:0002790	21	-	0.846393	1	-	0.884868	1	-	0.504404	1
abnormal myocardium layer morphology	MP:0005329	273	-	0.846423	1	-	0.99493	1	+	0.488093	1
abnormal viscerocranium morphology	MP:0005274	226	-	0.847063	1	+	0.220748	1	-	0.991143	1
ectopic Purkinje cell	MP:0000885	23	-	0.847376	1	-	0.999354	1	+	0.38224	1
abnormal pre-B cell morphology	MP:0002403	64	-	0.847635	1	-	0.64047	1	-	0.9228	1
amyloidosis	MP:0000604	21	-	0.847667	1	+	0.277378	1	-	0.937818	1
reduced long term depression	MP:0001475	29	-	0.84771	1	-	0.630008	1	-	0.920146	1
abnormal seminiferous tubule epithelium morphology	MP:0011750	58	-	0.848555	1	+	0.496442	1	-	0.85551	1
abnormal sperm flagellum morphology	MP:0008892	82	-	0.849022	1	+	0.412422	1	-	0.928842	1
abnormal hair cell morphology	MP:0000045	141	-	0.849071	1	-	0.909841	1	+	0.307415	1
abnormal mesangial cell morphology	MP:0005327	31	-	0.849888	1	-	0.672438	1	-	0.737358	1
abnormal lactation	MP:0001882	56	-	0.85046	1	-	0.528628	1	-	0.775122	1
decreased pro-B cell number	MP:0008208	37	-	0.851641	1	-	0.905107	1	-	0.742097	1
complete embryonic lethality	MP:0011092	254	-	0.852114	1	-	0.956659	1	-	0.903008	1
abnormal cochlear ganglion morphology	MP:0002855	73	-	0.852225	1	-	0.962311	1	-	0.857843	1
decreased percent body fat	MP:0005459	70	-	0.852333	1	-	0.7521	1	-	0.846517	1
decreased survivor rate	MP:0008770	147	-	0.85251	1	+	0.407374	1	-	0.920191	1
skin inflammation	MP:0004947	66	-	0.853211	1	-	0.746784	1	-	0.746087	1
decreased eosinophil cell number	MP:0005012	33	-	0.853775	1	-	0.887927	1	-	0.616621	1
abnormal olfactory bulb morphology	MP:0000819	88	-	0.854082	1	-	0.773001	1	-	0.53626	1
abnormal bone marrow morphology	MP:0002397	28	-	0.854137	1	-	0.614699	1	-	0.737326	1
decreased litter size	MP:0001935	230	-	0.854156	1	+	0.0989943	1	-	0.950635	1
decreased lean body mass	MP:0003961	84	-	0.854718	1	-	0.501338	1	-	0.839746	1
abnormal vascular wound healing	MP:0004883	48	-	0.854733	1	+	0.202037	1	-	0.993797	1
thrombosis	MP:0005048	62	-	0.85492	1	+	0.255235	1	-	0.99982	1
trabecula carnea hypoplasia	MP:0000295	41	-	0.855077	1	-	0.978416	1	-	0.992188	1
abnormal cell morphology	MP:0000358	303	-	0.855568	1	-	0.822118	1	-	0.760512	1
abnormal fear-related response	MP:0003106	31	-	0.8557	1	-	0.521245	1	-	0.98384	1
abnormal ovarian follicle number	MP:0008871	86	-	0.856094	1	-	0.679075	1	-	0.693384	1
abnormal granulocyte morphology	MP:0002441	294	-	0.85618	1	+	0.454202	1	-	0.761393	1
abnormal auditory brainstem response waveform shape	MP:0011966	28	-	0.856963	1	-	0.84823	1	+	0.392491	1
absent mature B cells	MP:0008212	31	-	0.85813	1	+	0.46193	1	-	0.88352	1
lumbar vertebral transformation	MP:0004616	36	-	0.858339	1	+	0.31531	1	-	0.837033	1
decreased body length	MP:0001258	174	-	0.858717	1	-	0.532156	1	-	0.863351	1
abnormal sciatic nerve morphology	MP:0002651	27	-	0.858774	1	+	0.114131	1	-	0.964096	1
impaired balance	MP:0001525	88	-	0.859414	1	-	0.931574	1	+	0.350715	1
small pancreas	MP:0004247	25	-	0.859553	1	-	0.664648	1	-	0.81827	1
decreased grip strength	MP:0010053	121	-	0.859876	1	-	0.860566	1	-	0.550421	1
small seminal vesicle	MP:0001157	39	-	0.860164	1	+	0.327808	1	-	0.928071	1
absent lymphocyte	MP:0000726	70	-	0.862664	1	+	0.453497	1	-	0.872409	1
abnormal joint morphology	MP:0002932	135	-	0.862977	1	-	0.928196	1	-	0.859051	1
abnormal male germ cell apoptosis	MP:0008280	94	-	0.862978	1	+	0.434088	1	-	0.988286	1
limb grasping	MP:0001513	123	-	0.863182	1	+	0.385503	1	-	0.833043	1
neurodegeneration	MP:0002229	268	-	0.863212	1	-	0.906292	1	-	0.57126	1
kyphosis	MP:0000160	129	-	0.863274	1	-	0.807762	1	-	0.948792	1
[truncated: 501 more rows]
