# Supplementary material for: Novel Findings from CNVs Implicate Inhibitory and Excitatory Signaling Complexes in Schizophrenia
Source: Neuron. 2015 Jun 3;86(5):1203–14. doi: 10.1016/j.neuron.2015.04.022 (PMC4460187; doi:10.1016/j.neuron.2015.04.022)
Supplement: Table S8. GO Gene Set Association, Conditional Analysis, Related to Results [file mmc8.xlsx]

## Sheet: Table S8
Table S8: GO gene set association, conditional analysis
			Combined			Deletion			Duplication
gene set	gene set id	N gene	coeff	P	P (adjusted)	coeff	P	P (adjusted)	coeff	P	P (adjusted)
negative regulation of myeloid cell differentiation	GO:0045638	60	+	1.63552e-05	0.32668	+	0.0262911	1	+	0.000215744	1
regulation of myeloid cell differentiation	GO:0045637	130	+	0.000227136	1	+	0.0376251	1	+	0.00158609	1
ATP-dependent DNA helicase activity	GO:0004003	30	+	0.000414444	1	+	0.00152819	1	+	0.0263078	1
somatic stem cell maintenance	GO:0035019	40	+	0.000429487	1	+	0.00328071	1	+	0.0126278	1
myeloid cell differentiation	GO:0030099	239	+	0.000600503	1	+	0.0418958	1	+	0.00147584	1
monocarboxylic acid transport	GO:0015718	82	+	0.000616832	1	+	0.00930263	1	+	0.0177049	1
water-soluble vitamin metabolic process	GO:0006767	63	+	0.000754085	1	+	0.344016	1	+	2.99041e-05	0.597305
long-chain fatty acid transport	GO:0015909	39	+	0.00134685	1	+	0.0159459	1	+	0.0298738	1
fatty acid transport	GO:0015908	54	+	0.00187028	1	+	0.0187276	1	+	0.0297249	1
RNA export from nucleus	GO:0006405	64	+	0.00188732	1	+	0.064992	1	+	0.00239449	1
mRNA export from nucleus	GO:0006406	55	+	0.00225392	1	+	0.064992	1	+	0.00292457	1
connexon complex	GO:0005922	20	+	0.00248791	1	+	0.0170794	1	+	0.0327371	1
granulocyte differentiation	GO:0030851	27	+	0.00263365	1	+	0.0191244	1	+	0.00400683	1
carboxylic acid transport	GO:0046942	180	+	0.00277767	1	+	0.00105532	1	+	0.389969	1
stem cell maintenance	GO:0019827	79	+	0.00280728	1	+	0.00162736	1	+	0.0441363	1
vitamin transport	GO:0051180	21	+	0.00307569	1	+	0.0758783	1	+	0.00519908	1
organic acid transport	GO:0015849	182	+	0.00311837	1	+	0.00105532	1	+	0.407216	1
DNA helicase activity	GO:0003678	42	+	0.00331509	1	+	0.0414416	1	+	0.00978675	1
DNA-dependent ATPase activity	GO:0008094	68	+	0.0033226	1	+	0.0218263	1	+	0.0164145	1
mRNA transport	GO:0051028	103	+	0.003471	1	+	0.495207	1	+	0.00069438	1
positive regulation of apoptotic signaling pathway	GO:2001235	30	+	0.00380143	1	+	0.046144	1	+	0.0168218	1
visual perception	GO:0007601	194	+	0.0038347	1	+	0.25663	1	+	0.0033963	1
identical protein binding	GO:0042802	857	+	0.00384593	1	+	0.211133	1	+	0.0652947	1
neural precursor cell proliferation	GO:0061351	87	+	0.00457423	1	+	0.26627	1	+	0.0694409	1
nucleoside monophosphate catabolic process	GO:0009125	22	+	0.00478218	1	+	0.013464	1	+	0.048792	1
C-terminal protein amino acid modification	GO:0018410	29	+	0.00486567	1	+	0.0277652	1	+	0.0288328	1
Wnt receptor signaling pathway	GO:0016055	295	+	0.0049663	1	+	0.188779	1	+	0.0154141	1
myeloid dendritic cell activation	GO:0001773	20	+	0.00503008	1	+	0.128479	1	+	0.00302724	1
stem cell differentiation	GO:0048863	119	+	0.00529079	1	+	0.00329273	1	+	0.0403601	1
retinoic acid binding	GO:0001972	21	+	0.00548177	1	+	0.00819956	1	+	0.115817	1
organic cation transport	GO:0015695	29	+	0.00562409	1	+	0.00387984	1	+	0.0381286	1
stem cell development	GO:0048864	83	+	0.00573035	1	+	0.00440033	1	+	0.0532379	1
positive regulation of neural precursor cell proliferation	GO:2000179	31	+	0.00614531	1	+	0.0313831	1	+	0.110274	1
lens development in camera-type eye	GO:0002088	60	+	0.0062652	1	+	0.00221474	1	+	0.119516	1
phosphatase activity	GO:0016791	246	+	0.00630757	1	+	0.0517119	1	+	0.0115901	1
sensory perception of light stimulus	GO:0050953	195	+	0.00653683	1	+	0.25663	1	+	0.00601092	1
negative regulation of myeloid leukocyte differentiation	GO:0002762	32	+	0.00663287	1	-	0.531477	1	+	0.00114092	1
regulation of myeloid leukocyte differentiation	GO:0002761	79	+	0.00720098	1	+	0.351876	1	+	0.00286552	1
neuroblast proliferation	GO:0007405	45	+	0.00720548	1	+	0.348001	1	+	0.114141	1
myeloid leukocyte differentiation	GO:0002573	133	+	0.00780046	1	+	0.280498	1	+	0.00269654	1
TOR signaling cascade	GO:0031929	41	+	0.00798684	1	+	0.0377079	1	+	0.0807818	1
phosphoric ester hydrolase activity	GO:0042578	339	+	0.00823812	1	+	0.102357	1	+	0.00669746	1
hydrolase activity, acting on ester bonds	GO:0016788	706	+	0.00839366	1	+	0.155545	1	+	0.00811687	1
positive regulation of Wnt receptor signaling pathway	GO:0030177	69	+	0.0091556	1	+	0.435358	1	+	0.0570198	1
regulation of erythrocyte differentiation	GO:0045646	32	+	0.00921375	1	+	0.0202739	1	+	0.0969859	1
MHC protein binding	GO:0042287	21	+	0.00932928	1	-	0.718722	1	+	0.00456617	1
gap junction	GO:0005921	30	+	0.00938977	1	+	0.0258888	1	+	0.0545394	1
negative regulation of fat cell differentiation	GO:0045599	31	+	0.00940979	1	+	0.230139	1	+	0.00506941	1
regulation of neural precursor cell proliferation	GO:2000177	47	+	0.00963229	1	+	0.0400259	1	+	0.125243	1
nuclear export	GO:0051168	108	+	0.00995934	1	+	0.138838	1	+	0.00950603	1
negative regulation of cell proliferation	GO:0008285	515	+	0.0100854	1	+	0.0278988	1	+	0.0734065	1
lipid transport	GO:0006869	185	+	0.0104154	1	+	0.045544	1	+	0.0248265	1
RNA polymerase II transcription factor binding transcription factor activity involved in positive regulation of transcription	GO:0001190	33	+	0.0104849	1	+	0.0034484	1	+	0.0986617	1
cell proliferation in forebrain	GO:0021846	25	+	0.0111092	1	-	0.934277	1	+	0.0823241	1
sphingoid biosynthetic process	GO:0046520	31	+	0.011153	1	-	0.651697	1	+	0.00122118	1
small conjugating protein binding	GO:0032182	71	+	0.0118844	1	+	0.0368676	1	+	0.0712339	1
lipid localization	GO:0010876	214	+	0.0123072	1	+	0.0430311	1	+	0.0213989	1
demethylation	GO:0070988	37	+	0.0128094	1	+	0.021427	1	+	0.0238637	1
regulation of fatty acid biosynthetic process	GO:0042304	29	+	0.0131409	1	+	0.0183576	1	+	0.125462	1
vitamin metabolic process	GO:0006766	123	+	0.0135275	1	+	0.0616277	1	+	0.0194221	1
positive regulation of protein tyrosine kinase activity	GO:0061098	26	+	0.0136256	1	+	0.0208995	1	+	0.103601	1
ATP catabolic process	GO:0006200	64	+	0.0142534	1	+	0.023859	1	+	0.121479	1
CD4-positive, alpha-beta T cell differentiation involved in immune response	GO:0002294	32	+	0.0143715	1	+	0.170146	1	+	0.0170546	1
T-helper cell differentiation	GO:0042093	32	+	0.0143715	1	+	0.170146	1	+	0.0170546	1
alpha-beta T cell differentiation involved in immune response	GO:0002293	34	+	0.0143715	1	+	0.170146	1	+	0.0170546	1
T cell differentiation involved in immune response	GO:0002292	35	+	0.0143715	1	+	0.170146	1	+	0.0170546	1
alpha-beta T cell activation involved in immune response	GO:0002287	34	+	0.0143715	1	+	0.170146	1	+	0.0170546	1
canonical Wnt receptor signaling pathway	GO:0060070	176	+	0.0143752	1	-	0.578925	1	+	0.0129189	1
embryonic heart tube development	GO:0035050	60	+	0.0143851	1	+	0.0214629	1	+	0.0546409	1
eye development	GO:0001654	269	+	0.0146388	1	+	0.00871468	1	+	0.0543804	1
enzyme binding	GO:0019899	1060	+	0.0153909	1	+	0.0507183	1	+	0.0254435	1
regulation of transforming growth factor beta receptor signaling pathway	GO:0017015	92	+	0.0155356	1	+	0.0316676	1	+	0.0440836	1
histone methyltransferase complex	GO:0035097	54	+	0.0159898	1	-	0.639271	1	+	0.00208542	1
organic substance transport	GO:0071702	491	+	0.0164502	1	+	0.00170139	1	+	0.390593	1
tight junction	GO:0005923	93	+	0.0164863	1	-	0.647716	1	+	0.0391653	1
occluding junction	GO:0070160	93	+	0.0164863	1	-	0.647716	1	+	0.0391653	1
one-carbon metabolic process	GO:0006730	191	+	0.0179925	1	+	0.108414	1	+	0.101063	1
methyltransferase complex	GO:0034708	56	+	0.0180116	1	-	0.722551	1	+	0.00156074	1
isoprenoid binding	GO:0019840	37	+	0.0187287	1	+	0.0281961	1	+	0.108572	1
retinoid binding	GO:0005501	35	+	0.0187287	1	+	0.0281961	1	+	0.108572	1
endocardial cushion development	GO:0003197	23	+	0.0187334	1	+	0.401729	1	+	0.00822959	1
nuclear periphery	GO:0034399	88	+	0.0191469	1	-	0.75818	1	+	0.0122698	1
negative regulation of cell differentiation	GO:0045596	426	+	0.0196498	1	+	0.0301552	1	+	0.244231	1
flavin adenine dinucleotide binding	GO:0050660	68	+	0.0197966	1	+	0.00346923	1	-	0.795589	1
nuclear matrix	GO:0016363	80	+	0.0198796	1	-	0.741049	1	+	0.0138469	1
COPI-coated vesicle	GO:0030137	20	+	0.0202077	1	-	0.54407	1	+	0.0038891	1
ubiquitin binding	GO:0043130	61	+	0.0203382	1	+	0.0368676	1	+	0.176047	1
endoplasmic reticulum-Golgi intermediate compartment membrane	GO:0033116	24	+	0.020428	1	+	0.0269451	1	+	0.0411085	1
RNA polymerase II transcription coactivator activity	GO:0001105	22	+	0.0207542	1	+	0.0034484	1	+	0.245044	1
endoplasmic reticulum membrane	GO:0005789	744	+	0.020907	1	+	0.00283746	1	+	0.0713006	1
negative regulation of protein binding	GO:0032091	35	+	0.0210203	1	-	0.932753	1	+	1.93157e-05	0.385811
negative regulation of molecular function	GO:0044092	678	+	0.0211829	1	+	0.114862	1	+	0.0359165	1
chromatin modification	GO:0016568	403	+	0.0212325	1	+	0.0277772	1	+	0.117856	1
CD4-positive, alpha-beta T cell activation	GO:0035710	43	+	0.0214475	1	+	0.183496	1	+	0.0185255	1
erythrocyte homeostasis	GO:0034101	90	+	0.0218565	1	+	0.0256761	1	+	0.0769998	1
channel inhibitor activity	GO:0016248	21	+	0.0220475	1	+	0.241183	1	+	0.0604975	1
ion channel inhibitor activity	GO:0008200	21	+	0.0220475	1	+	0.241183	1	+	0.0604975	1
histone binding	GO:0042393	100	+	0.0223069	1	+	0.0416659	1	+	0.0711807	1
monocyte differentiation	GO:0030224	22	+	0.0229009	1	+	0.0279554	1	+	0.0362691	1
nucleoplasm	GO:0005654	1431	+	0.023399	1	+	0.497213	1	+	0.0685734	1
beta-catenin binding	GO:0008013	57	+	0.023469	1	+	0.00669606	1	+	0.1818	1
morphogenesis of a polarized epithelium	GO:0001738	33	+	0.024488	1	+	0.195575	1	+	0.0207522	1
erythrocyte differentiation	GO:0030218	83	+	0.0247346	1	+	0.0136107	1	+	0.102329	1
regulation of cell differentiation	GO:0045595	995	+	0.0248683	1	+	0.179122	1	+	0.0804208	1
CD4-positive, alpha-beta T cell differentiation	GO:0043367	41	+	0.0257208	1	+	0.170146	1	+	0.026769	1
alcohol binding	GO:0043178	41	+	0.0259225	1	-	0.672147	1	+	0.00295069	1
epithelial tube branching involved in lung morphogenesis	GO:0060441	25	+	0.0266718	1	+	0.0749421	1	+	0.0338821	1
bile acid and bile salt transport	GO:0015721	20	+	0.026703	1	+	0.0544428	1	+	0.0760048	1
ATP-dependent chromatin remodeling	GO:0043044	30	+	0.0267494	1	+	0.0364512	1	+	0.19436	1
receptor clustering	GO:0043113	22	+	0.027509	1	+	0.37464	1	+	0.259987	1
establishment or maintenance of bipolar cell polarity	GO:0061245	20	+	0.0279132	1	-	0.972621	1	+	0.00113619	1
establishment or maintenance of apical/basal cell polarity	GO:0035088	20	+	0.0279132	1	-	0.972621	1	+	0.00113619	1
regulation of multicellular organismal development	GO:2000026	1064	+	0.0283183	1	+	0.177223	1	+	0.0766194	1
amino acid transport	GO:0006865	101	+	0.0285095	1	+	0.00481358	1	+	0.403231	1
histone ubiquitination	GO:0016574	26	+	0.0287336	1	+	0.0582271	1	+	0.112352	1
apicolateral plasma membrane	GO:0016327	113	+	0.0294381	1	-	0.676649	1	+	0.0584291	1
ATP metabolic process	GO:0046034	111	+	0.0296262	1	+	0.235114	1	+	0.0427928	1
nuclear outer membrane-endoplasmic reticulum membrane network	GO:0042175	760	+	0.0298298	1	+	0.00314323	1	+	0.092811	1
positive regulation of epithelial to mesenchymal transition	GO:0010718	23	+	0.030075	1	+	0.0877183	1	+	0.0738918	1
protein serine/threonine kinase activity	GO:0004674	417	+	0.0311906	1	+	0.435099	1	+	0.0230487	1
body morphogenesis	GO:0010171	42	+	0.0320442	1	+	0.48328	1	-	0.87008	1
protein modification by small protein conjugation or removal	GO:0070647	610	+	0.0324998	1	+	0.145677	1	+	0.0693161	1
apical junction complex	GO:0043296	109	+	0.0325507	1	-	0.676649	1	+	0.0645386	1
regulation of mRNA processing	GO:0050684	43	+	0.0327223	1	+	0.00247864	1	+	0.0953548	1
ubiquitin-specific protease activity	GO:0004843	41	+	0.0327675	1	+	0.227174	1	+	0.353087	1
lens morphogenesis in camera-type eye	GO:0002089	23	+	0.0337517	1	-	0.68007	1	+	0.005733	1
protein homodimerization activity	GO:0042803	557	+	0.0337759	1	+	0.185457	1	+	0.0712229	1
insulin receptor signaling pathway	GO:0008286	165	+	0.0341302	1	+	0.00336449	1	+	0.138906	1
camera-type eye development	GO:0043010	231	+	0.034155	1	+	0.0123975	1	+	0.119015	1
cellular response to ionizing radiation	GO:0071479	33	+	0.0345633	1	-	0.930695	1	+	0.013389	1
branched chain family amino acid metabolic process	GO:0009081	22	+	0.0351802	1	+	0.170678	1	+	0.0640803	1
regulation of protein tyrosine kinase activity	GO:0061097	45	+	0.035566	1	+	0.135279	1	+	0.0717078	1
liver development	GO:0001889	90	+	0.0356633	1	+	0.00347821	1	+	0.310063	1
hepaticobiliary system development	GO:0061008	92	+	0.0356633	1	+	0.00347821	1	+	0.310063	1
leukocyte differentiation	GO:0002521	319	+	0.0359483	1	+	0.396149	1	+	0.00849801	1
positive regulation of type I interferon production	GO:0032481	34	+	0.0359684	1	+	0.123083	1	+	0.0288522	1
sequence-specific DNA binding RNA polymerase II transcription factor activity	GO:0000981	237	+	0.0364245	1	+	0.208866	1	+	0.033712	1
cortical cytoskeleton	GO:0030863	55	+	0.0368319	1	-	0.918367	1	+	0.000254756	1
regulation of fat cell differentiation	GO:0045598	64	+	0.0368832	1	-	0.792004	1	+	0.00465996	1
protein folding	GO:0006457	208	+	0.0369126	1	+	0.117835	1	+	0.0535284	1
cellular response to insulin stimulus	GO:0032869	215	+	0.0369384	1	+	0.00126284	1	+	0.199462	1
negative regulation of blood pressure	GO:0045776	36	+	0.0370413	1	+	0.19909	1	+	0.0329713	1
positive regulation of multicellular organismal metabolic process	GO:0044253	24	+	0.0370645	1	+	0.0415152	1	+	0.0923593	1
regulation of developmental process	GO:0050793	1402	+	0.0372118	1	+	0.049343	1	+	0.104938	1
chromosome, centromeric region	GO:0000775	141	+	0.0372907	1	-	0.622092	1	+	0.030051	1
enzyme linked receptor protein signaling pathway	GO:0007167	858	+	0.0373702	1	+	0.0512371	1	+	0.053942	1
nucleoside bisphosphate metabolic process	GO:0033865	29	+	0.037584	1	+	0.0311227	1	+	0.0776442	1
methylated histone residue binding	GO:0035064	37	+	0.0378439	1	+	0.0820825	1	+	0.0498811	1
ceramide biosynthetic process	GO:0046513	26	+	0.037958	1	-	0.651697	1	+	0.00453772	1
transferase activity	GO:0016740	1673	+	0.0383738	1	+	0.108425	1	+	0.152537	1
perikaryon	GO:0043204	45	+	0.038598	1	+	0.296814	1	+	0.0141498	1
C-terminal protein lipidation	GO:0006501	24	+	0.0387147	1	+	0.0301093	1	+	0.181724	1
formation of primary germ layer	GO:0001704	81	+	0.0389912	1	+	0.334945	1	+	0.0121867	1
organic alcohol transport	GO:0015850	51	+	0.0390345	1	+	0.0150227	1	+	0.0983188	1
deoxyribonuclease activity	GO:0004536	38	+	0.0394815	1	+	0.269413	1	+	0.0886909	1
DNA replication-independent nucleosome organization	GO:0034724	21	+	0.0396409	1	+	0.000293208	1	+	0.351212	1
DNA replication-independent nucleosome assembly	GO:0006336	21	+	0.0396409	1	+	0.000293208	1	+	0.351212	1
CenH3-containing nucleosome assembly at centromere	GO:0034080	21	+	0.0396409	1	+	0.000293208	1	+	0.351212	1
negative regulation of epidermal growth factor receptor signaling pathway	GO:0042059	40	+	0.0407934	1	+	0.401162	1	+	0.0322476	1
hemopoiesis	GO:0030097	488	+	0.040949	1	+	0.430825	1	+	0.0498108	1
positive regulation of interferon-beta production	GO:0032728	21	+	0.0416957	1	+	0.203244	1	+	0.0281869	1
RNA polymerase II core promoter proximal region sequence-specific DNA binding transcription factor activity	GO:0000982	87	+	0.0426571	1	+	0.0368077	1	+	0.111938	1
ruffle	GO:0001726	121	+	0.0430283	1	+	0.00206598	1	+	0.281189	1
cell junction	GO:0030054	723	+	0.0434447	1	+	0.166381	1	+	0.24807	1
heart valve morphogenesis	GO:0003179	23	+	0.0439583	1	-	0.93371	1	+	0.00592335	1
heart valve development	GO:0003170	24	+	0.0439583	1	-	0.93371	1	+	0.00592335	1
amine transport	GO:0015837	168	+	0.0452928	1	+	0.00245143	1	+	0.442341	1
histone exchange	GO:0043486	26	+	0.0453676	1	+	0.0159973	1	+	0.299496	1
negative regulation of binding	GO:0051100	72	+	0.0454134	1	-	0.873899	1	+	0.00189355	1
endoplasmic reticulum part	GO:0044432	882	+	0.0456111	1	+	0.0131639	1	+	0.0678187	1
head morphogenesis	GO:0060323	34	+	0.0459563	1	-	0.609979	1	-	0.94584	1
regulation of translation	GO:0006417	190	+	0.0462042	1	+	0.116446	1	+	0.0741157	1
DNA modification	GO:0006304	67	+	0.0463788	1	+	0.0368291	1	+	0.126636	1
endoderm formation	GO:0001706	28	+	0.0464671	1	+	0.0143521	1	+	0.166231	1
triglyceride catabolic process	GO:0019433	23	+	0.0466355	1	+	0.126936	1	+	0.113213	1
negative regulation of cell-substrate adhesion	GO:0010812	30	+	0.0477532	1	+	0.399419	1	+	0.0304337	1
regulation of cardiac muscle contraction	GO:0055117	34	+	0.0480506	1	+	0.460003	1	+	0.0150045	1
cortical actin cytoskeleton	GO:0030864	34	+	0.0480977	1	-	0.918367	1	+	0.000453718	1
negative regulation of developmental process	GO:0051093	522	+	0.0481454	1	+	0.0724107	1	+	0.320187	1
regulation of multicellular organismal process	GO:0051239	1728	+	0.0495348	1	+	0.175557	1	+	0.0835366	1
retina development in camera-type eye	GO:0060041	102	+	0.0495591	1	+	0.16493	1	+	0.0527799	1
DNA methylation	GO:0006306	38	+	0.0498935	1	+	0.0432384	1	+	0.122862	1
DNA alkylation	GO:0006305	38	+	0.0498935	1	+	0.0432384	1	+	0.122862	1
positive regulation of transcription from RNA polymerase II promoter	GO:0045944	673	+	0.0502745	1	+	0.0377197	1	+	0.150222	1
kinesin complex	GO:0005871	22	+	0.0503852	1	-	0.991581	1	+	0.174445	1
chromatin remodeling	GO:0006338	94	+	0.0510674	1	+	0.00262798	1	+	0.379705	1
RNA polymerase II core promoter proximal region sequence-specific DNA binding transcription factor activity involved in negative regulation of transcription	GO:0001078	29	+	0.0511828	1	+	0.122109	1	+	0.0743426	1
establishment of RNA localization	GO:0051236	121	+	0.051458	1	-	0.867201	1	+	0.0014672	1
RNA transport	GO:0050658	121	+	0.051458	1	-	0.867201	1	+	0.0014672	1
nucleic acid transport	GO:0050657	121	+	0.051458	1	-	0.867201	1	+	0.0014672	1
3'-5' exonuclease activity	GO:0008408	30	+	0.0516383	1	+	0.308126	1	+	0.0601395	1
response to iron ion	GO:0010039	22	+	0.0517641	1	+	0.222705	1	+	0.155528	1
regulation of multicellular organismal metabolic process	GO:0044246	29	+	0.0522895	1	+	0.0415152	1	+	0.115584	1
negative regulation of DNA replication	GO:0008156	35	+	0.0526453	1	-	0.88074	1	+	0.00622625	1
response to mechanical stimulus	GO:0009612	131	+	0.052704	1	-	0.703237	1	+	0.0064803	1
cell fate commitment involved in formation of primary germ layers	GO:0060795	35	+	0.0531946	1	+	0.0650576	1	+	0.0772925	1
brown fat cell differentiation	GO:0050873	28	+	0.0535598	1	+	0.449673	1	+	0.0296238	1
cell-cell junction	GO:0005911	281	+	0.0537467	1	-	0.585957	1	+	0.0286125	1
regulation of circadian rhythm	GO:0042752	40	+	0.0539337	1	+	0.0297785	1	+	0.283048	1
mitochondrial transport	GO:0006839	101	+	0.0540675	1	+	0.312623	1	+	0.100795	1
N-acyltransferase activity	GO:0016410	87	+	0.0541161	1	+	0.123639	1	+	0.0834166	1
channel activity	GO:0015267	401	+	0.0541663	1	+	0.00179468	1	-	0.543759	1
passive transmembrane transporter activity	GO:0022803	401	+	0.0541663	1	+	0.00179468	1	-	0.543759	1
methylation	GO:0032259	131	+	0.0555384	1	+	0.140885	1	+	0.37325	1
type I interferon production	GO:0032606	68	+	0.0560587	1	+	0.254045	1	+	0.0157388	1
regulation of CD4-positive, alpha-beta T cell activation	GO:2000514	28	+	0.0560916	1	+	0.183496	1	+	0.0588133	1
regulation of interferon-beta production	GO:0032648	28	+	0.056268	1	+	0.177744	1	+	0.0487356	1
transcription elongation, DNA-dependent	GO:0006354	106	+	0.0562711	1	+	0.00560527	1	+	0.184841	1
immune system development	GO:0002520	552	+	0.0569004	1	+	0.373865	1	+	0.348718	1
condensed chromosome, centromeric region	GO:0000779	84	+	0.057036	1	-	0.605753	1	+	0.0741104	1
chromatin remodeling at centromere	GO:0031055	23	+	0.0572694	1	+	0.00375338	1	+	0.351212	1
protein kinase activity	GO:0004672	585	+	0.0576493	1	+	0.4656	1	+	0.0400442	1
chemokine receptor binding	GO:0042379	56	+	0.0577674	1	-	0.591333	1	+	0.068273	1
acetyltransferase activity	GO:0016407	86	+	0.0578246	1	+	0.127839	1	+	0.0747023	1
carboxylic ester hydrolase activity	GO:0052689	110	+	0.0579388	1	-	0.52774	1	+	0.014457	1
ruffle membrane	GO:0032587	57	+	0.0579521	1	+	0.159538	1	+	0.0615404	1
negative regulation of transforming growth factor beta receptor signaling pathway	GO:0030512	67	+	0.058206	1	+	0.270743	1	+	0.0527249	1
protein modification by small protein conjugation	GO:0032446	549	+	0.0583311	1	+	0.159052	1	+	0.133585	1
hair cycle	GO:0042633	81	+	0.0585073	1	+	0.463185	1	+	0.0243608	1
molting cycle	GO:0042303	81	+	0.0585073	1	+	0.463185	1	+	0.0243608	1
peptidyl-tyrosine dephosphorylation	GO:0035335	41	+	0.0586479	1	+	0.0956123	1	+	0.129705	1
transcription from RNA polymerase III promoter	GO:0006383	51	+	0.0603624	1	+	0.0205538	1	+	0.150111	1
intrinsic to endoplasmic reticulum membrane	GO:0031227	120	+	0.0605366	1	+	0.0286651	1	+	0.11936	1
tissue regeneration	GO:0042246	46	+	0.0617252	1	+	0.0747531	1	+	0.112297	1
gastrulation	GO:0007369	134	+	0.0618663	1	-	0.701254	1	+	0.0951403	1
porphyrin-containing compound metabolic process	GO:0006778	45	+	0.0619214	1	+	0.320413	1	+	0.0422793	1
regulation of homeostatic process	GO:0032844	250	+	0.0620992	1	+	0.16058	1	+	0.0858403	1
catecholamine secretion	GO:0050432	33	+	0.062156	1	+	0.0289782	1	+	0.151186	1
phospholipid transport	GO:0015914	33	+	0.0623588	1	-	0.777714	1	+	0.0468847	1
cellular response to peptide hormone stimulus	GO:0071375	287	+	0.0628341	1	+	0.000505323	1	+	0.266614	1
cerebellar cortex morphogenesis	GO:0021696	21	+	0.0629434	1	+	0.416661	1	+	0.037532	1
telencephalon development	GO:0021537	162	+	0.0638389	1	+	0.366598	1	+	0.154285	1
hemopoietic or lymphoid organ development	GO:0048534	522	+	0.0638619	1	+	0.431715	1	+	0.335584	1
negative regulation of fibroblast proliferation	GO:0048147	22	+	0.0639408	1	+	0.0876402	1	+	0.104052	1
regulation of lipid biosynthetic process	GO:0046890	99	+	0.0639408	1	+	0.0332468	1	+	0.166705	1
regulation of epidermal growth factor-activated receptor activity	GO:0007176	23	+	0.0645627	1	+	0.106288	1	+	0.118657	1
regulation of type I interferon production	GO:0032479	63	+	0.064657	1	+	0.173269	1	+	0.0340468	1
regulation of the force of heart contraction	GO:0002026	22	+	0.0650831	1	-	0.679519	1	+	0.0258759	1
lysosomal membrane	GO:0005765	135	+	0.0651538	1	+	0.43795	1	+	0.0266154	1
nucleic acid phosphodiester bond hydrolysis	GO:0090305	53	+	0.0653236	1	+	0.0727258	1	+	0.214154	1
sensory perception of pain	GO:0019233	65	+	0.065398	1	+	0.431663	1	+	0.0393207	1
cyclic-nucleotide phosphodiesterase activity	GO:0004112	25	+	0.0664066	1	+	0.0234533	1	+	0.384045	1
3',5'-cyclic-nucleotide phosphodiesterase activity	GO:0004114	24	+	0.0664066	1	+	0.0234533	1	+	0.384045	1
meiotic cell cycle	GO:0051321	154	+	0.0668379	1	+	0.129164	1	+	0.148764	1
nucleotide-excision repair	GO:0006289	76	+	0.0678627	1	+	0.271718	1	+	0.123267	1
regulation of CD4-positive, alpha-beta T cell differentiation	GO:0043370	26	+	0.0679627	1	+	0.170146	1	+	0.0880376	1
acylglycerol catabolic process	GO:0046464	24	+	0.0680347	1	+	0.126936	1	+	0.160289	1
neutral lipid catabolic process	GO:0046461	24	+	0.0680347	1	+	0.126936	1	+	0.160289	1
glycerol ether catabolic process	GO:0044269	24	+	0.0680347	1	+	0.126936	1	+	0.160289	1
cerebellar cortex development	GO:0021695	32	+	0.0685855	1	+	0.362358	1	+	0.0493412	1
transferase activity, transferring phosphorus-containing groups	GO:0016772	866	+	0.068866	1	+	0.272865	1	+	0.115717	1
potassium channel regulator activity	GO:0015459	29	+	0.0692093	1	+	0.00251481	1	+	0.236456	1
regulation of osteoclast differentiation	GO:0045670	41	+	0.069843	1	-	0.594241	1	+	0.0193153	1
regulation of fatty acid oxidation	GO:0046320	37	+	0.070024	1	+	0.0930516	1	+	0.0967652	1
hair follicle development	GO:0001942	75	+	0.0700668	1	-	0.626783	1	+	0.0137045	1
molting cycle process	GO:0022404	75	+	0.0700668	1	-	0.626783	1	+	0.0137045	1
hair cycle process	GO:0022405	75	+	0.0700668	1	-	0.626783	1	+	0.0137045	1
cytokine receptor binding	GO:0005126	209	+	0.0703982	1	+	0.349771	1	+	0.0718992	1
cysteine-type peptidase activity	GO:0008234	134	+	0.070989	1	+	0.0377977	1	-	0.797488	1
protein tyrosine phosphatase activity	GO:0004725	97	+	0.0720588	1	+	0.0818041	1	+	0.117791	1
negative regulation of protein kinase activity	GO:0006469	149	+	0.0722681	1	+	0.0161196	1	+	0.119816	1
lipoprotein metabolic process	GO:0042157	100	+	0.072361	1	+	0.0661672	1	+	0.262892	1
adrenal gland development	GO:0030325	25	+	0.0723611	1	+	0.0636476	1	+	0.203168	1
endoderm development	GO:0007492	56	+	0.0724334	1	+	0.0628744	1	+	0.124878	1
termination of G-protein coupled receptor signaling pathway	GO:0038032	39	+	0.0725631	1	+	0.216222	1	+	0.0565322	1
regulation of Wnt receptor signaling pathway	GO:0030111	178	+	0.072711	1	-	0.693211	1	+	0.0870318	1
microtubule-based flagellum	GO:0009434	40	+	0.0727221	1	+	0.262242	1	+	0.0657949	1
regulation of heart contraction	GO:0008016	113	+	0.0732445	1	+	0.0611299	1	+	0.0985592	1
translation factor activity, nucleic acid binding	GO:0008135	76	+	0.0737405	1	+	0.000224487	1	-	0.692328	1
cerebral cortex cell migration	GO:0021795	29	+	0.0739283	1	-	0.690059	1	+	0.26674	1
cardiac septum development	GO:0003279	57	+	0.0745864	1	+	0.188429	1	-	0.751239	1
RNA polymerase II transcription factor binding transcription factor activity	GO:0001076	92	+	0.0748055	1	-	0.524388	1	+	0.152638	1
pH reduction	GO:0045851	20	+	0.0750607	1	+	0.0132296	1	+	0.189369	1
microbody	GO:0042579	119	+	0.0751489	1	+	0.470931	1	+	0.0626632	1
peroxisome	GO:0005777	119	+	0.0751489	1	+	0.470931	1	+	0.0626632	1
termination of signal transduction	GO:0023021	42	+	0.0754939	1	+	0.216222	1	+	0.0547324	1
receptor regulator activity	GO:0030545	43	+	0.0757452	1	+	0.102251	1	+	0.142062	1
cofactor biosynthetic process	GO:0051188	141	+	0.0759569	1	-	0.706259	1	+	0.0811603	1
meiosis	GO:0007126	150	+	0.0761136	1	+	0.129164	1	+	0.166657	1
M phase of meiotic cell cycle	GO:0051327	150	+	0.0761136	1	+	0.129164	1	+	0.166657	1
dioxygenase activity	GO:0051213	77	+	0.0761248	1	-	0.986912	1	+	0.000650519	1
T cell activation involved in immune response	GO:0002286	47	+	0.0764693	1	+	0.163042	1	+	0.0984165	1
isoprenoid metabolic process	GO:0006720	74	+	0.0766088	1	+	0.032362	1	+	0.214302	1
tetrapyrrole metabolic process	GO:0033013	46	+	0.0772613	1	+	0.320413	1	+	0.0571051	1
bile acid metabolic process	GO:0008206	44	+	0.0774838	1	+	0.0610118	1	+	0.184336	1
regulation of phosphatase activity	GO:0010921	87	+	0.0775817	1	+	0.30038	1	+	0.221555	1
regulation of amine transport	GO:0051952	45	+	0.0776688	1	+	0.0462305	1	+	0.165284	1
circulatory system development	GO:0072359	738	+	0.0778306	1	+	0.4264	1	+	0.356045	1
cardiovascular system development	GO:0072358	738	+	0.0778306	1	+	0.4264	1	+	0.356045	1
RNA localization	GO:0006403	128	+	0.0781865	1	-	0.933357	1	+	0.00138061	1
monosaccharide metabolic process	GO:0005996	290	+	0.0783424	1	+	0.10828	1	+	0.264017	1
cell cycle arrest	GO:0007050	373	+	0.07837	1	+	0.237204	1	+	0.198567	1
motor axon guidance	GO:0008045	22	+	0.0786797	1	+	0.236667	1	+	0.0767887	1
NA	NA	288	+	0.0788174	1	+	0.0409391	1	+	0.205456	1
regulation of T-helper cell differentiation	GO:0045622	22	+	0.0793415	1	+	0.170146	1	+	0.14157	1
tongue development	GO:0043586	20	+	0.07986	1	+	0.0130666	1	-	0.902371	1
face morphogenesis	GO:0060325	30	+	0.0799962	1	-	0.609979	1	-	0.977855	1
NADP binding	GO:0050661	41	+	0.0800365	1	+	0.000572242	1	-	0.821355	1
regulation of protein metabolic process	GO:0051246	1393	+	0.0801259	1	+	0.0535063	1	+	0.290677	1
early endosome membrane	GO:0031901	77	+	0.0803111	1	-	0.777419	1	+	0.0107979	1
intrinsic to organelle membrane	GO:0031300	222	+	0.0803682	1	+	0.0680349	1	+	0.0491721	1
transmembrane transporter activity	GO:0022857	880	+	0.0803718	1	+	0.000298842	1	-	0.83966	1
retinoid metabolic process	GO:0001523	39	+	0.080454	1	+	0.0803136	1	+	0.198152	1
pore complex	GO:0046930	90	+	0.0805526	1	-	0.918253	1	+	0.0090688	1
chemokine activity	GO:0008009	47	+	0.0806186	1	+	0.277902	1	+	0.111389	1
phagocytic vesicle membrane	GO:0030670	29	+	0.0807189	1	+	0.240587	1	+	0.0517256	1
histone acetyltransferase complex	GO:0000123	70	+	0.0812269	1	+	0.014939	1	+	0.240421	1
PML body	GO:0016605	74	+	0.0813206	1	-	0.921241	1	+	0.273433	1
stress fiber	GO:0001725	46	+	0.081643	1	+	0.335785	1	+	0.15813	1
covalent chromatin modification	GO:0016569	252	+	0.0816459	1	+	0.440439	1	+	0.0374119	1
regulation of catecholamine secretion	GO:0050433	30	+	0.0818928	1	+	0.0289782	1	+	0.195035	1
multicellular organismal response to stress	GO:0033555	50	+	0.0824645	1	+	0.111566	1	-	0.862783	1
axon extension	GO:0048675	66	+	0.0829744	1	+	0.00822095	1	+	0.484617	1
nuclear envelope	GO:0005635	301	+	0.0832473	1	-	0.873514	1	+	0.0129145	1
actomyosin	GO:0042641	55	+	0.0843273	1	+	0.379673	1	+	0.172574	1
condensed chromosome kinetochore	GO:0000777	79	+	0.0844198	1	-	0.605753	1	+	0.120715	1
kinase activator activity	GO:0019209	46	+	0.0844601	1	+	0.101831	1	+	0.173019	1
interferon-beta production	GO:0032608	30	+	0.0848881	1	+	0.272311	1	+	0.0487356	1
negative regulation of muscle cell differentiation	GO:0051148	30	+	0.0849781	1	+	0.0193996	1	+	0.220637	1
negative regulation of cellular biosynthetic process	GO:0031327	1003	+	0.0849942	1	+	0.386643	1	+	0.0369262	1
transcription termination, DNA-dependent	GO:0006353	80	+	0.0852845	1	+	0.108699	1	+	0.0699172	1
transferase activity, transferring sulfur-containing groups	GO:0016782	58	+	0.0857306	1	+	0.0587619	1	+	0.247741	1
metencephalon development	GO:0022037	69	+	0.0857431	1	+	0.0203254	1	+	0.295026	1
cyclase activity	GO:0009975	21	+	0.0858677	1	+	0.310723	1	+	0.105267	1
mitotic metaphase/anaphase transition	GO:0007091	44	+	0.0858922	1	+	0.113115	1	+	0.133338	1
mitotic prometaphase	GO:0000236	82	+	0.086071	1	+	0.318206	1	+	0.187861	1
endothelial cell differentiation	GO:0045446	46	+	0.0861236	1	+	0.153423	1	+	0.0837669	1
response to drug	GO:0042493	355	+	0.0861809	1	+	0.238532	1	+	0.190583	1
pigment metabolic process	GO:0042440	55	+	0.0862036	1	+	0.159828	1	+	0.0624695	1
endosome organization	GO:0007032	25	+	0.0867079	1	+	0.448841	1	+	0.0710484	1
PcG protein complex	GO:0031519	34	+	0.0867376	1	+	0.371079	1	+	0.0905577	1
histone modification	GO:0016570	246	+	0.0869095	1	-	0.529444	1	+	0.034043	1
head development	GO:0060322	51	+	0.0873734	1	-	0.590699	1	-	0.910754	1
regulation of fatty acid metabolic process	GO:0019217	70	+	0.0873825	1	+	0.0569807	1	+	0.224996	1
regulation of bone resorption	GO:0045124	26	+	0.0875875	1	+	0.0971592	1	+	0.18484	1
forebrain development	GO:0030900	270	+	0.0878098	1	+	0.146803	1	+	0.249771	1
mRNA 3'-end processing	GO:0031124	79	+	0.0878769	1	+	0.120956	1	+	0.0959283	1
AMP binding	GO:0016208	28	+	0.0883738	1	+	0.197289	1	+	0.113085	1
nitrogen compound transport	GO:0071705	194	+	0.0886311	1	+	0.00417394	1	-	0.50041	1
macromolecule methylation	GO:0043414	120	+	0.0889629	1	+	0.189921	1	+	0.0881752	1
regulation of phosphoprotein phosphatase activity	GO:0043666	24	+	0.0889638	1	+	0.0138375	1	+	0.250165	1
exocrine system development	GO:0035272	46	+	0.0890458	1	+	0.195861	1	+	0.11475	1
transferase activity, transferring pentosyl groups	GO:0016763	49	+	0.0893135	1	-	0.538029	1	+	0.0232082	1
hexose catabolic process	GO:0019320	86	+	0.0893159	1	-	0.92881	1	+	0.00334722	1
regulation of apoptotic signaling pathway	GO:2001233	46	+	0.0903149	1	+	0.14498	1	+	0.133593	1
microtubule organizing center organization	GO:0031023	65	+	0.0903688	1	-	0.666091	1	-	0.50945	1
metallocarboxypeptidase activity	GO:0004181	24	+	0.0907298	1	+	0.246615	1	+	0.102755	1
catecholamine transport	GO:0051937	41	+	0.0908972	1	+	0.0150227	1	+	0.223953	1
monocarboxylic acid binding	GO:0033293	78	+	0.0910742	1	+	0.0910048	1	+	0.160604	1
axon extension involved in axon guidance	GO:0048846	25	+	0.0917027	1	+	0.28502	1	+	0.101598	1
phosphoprotein phosphatase activity	GO:0004721	161	+	0.092049	1	+	0.191741	1	+	0.0785803	1
protein localization in membrane	GO:0072657	91	+	0.092357	1	+	0.0368199	1	+	0.422329	1
estrogen metabolic process	GO:0008210	21	+	0.0933024	1	+	0.0156482	1	-	0.9874	1
GTPase binding	GO:0051020	133	+	0.0936359	1	+	0.107684	1	+	0.360303	1
ubiquitin thiolesterase activity	GO:0004221	66	+	0.0942513	1	+	0.310955	1	+	0.338031	1
response to molecule of bacterial origin	GO:0002237	222	+	0.0942601	1	-	0.542895	1	+	0.194534	1
regulation of collagen metabolic process	GO:0010712	24	+	0.0943194	1	+	0.0934247	1	+	0.142163	1
regulation of collagen biosynthetic process	GO:0032965	23	+	0.0943194	1	+	0.0934247	1	+	0.142163	1
diterpenoid metabolic process	GO:0016101	41	+	0.0944838	1	+	0.0803136	1	+	0.242283	1
forebrain cell migration	GO:0021885	43	+	0.0945327	1	+	0.286079	1	+	0.367447	1
regulation of epidermal growth factor receptor signaling pathway	GO:0042058	64	+	0.0945426	1	+	0.488279	1	+	0.0559516	1
protein ubiquitination	GO:0016567	518	+	0.0949506	1	+	0.206279	1	+	0.217046	1
endodeoxyribonuclease activity	GO:0004520	29	+	0.095231	1	+	0.170126	1	+	0.302307	1
RNA polymerase II activating transcription factor binding	GO:0001102	32	+	0.0953504	1	-	0.88335	1	+	0.00436721	1
regulation of DNA replication	GO:0006275	96	+	0.0960582	1	-	0.59254	1	+	0.0251741	1
cellular calcium ion homeostasis	GO:0006874	246	+	0.0961757	1	+	0.364412	1	+	0.170006	1
oxidoreductase activity, acting on single donors with incorporation of molecular oxygen, incorporation of two atoms of oxygen	GO:0016702	75	+	0.0967258	1	-	0.986912	1	+	0.000995343	1
oxidoreductase activity, acting on single donors with incorporation of molecular oxygen	GO:0016701	76	+	0.0967258	1	-	0.986912	1	+	0.000995343	1
pallium development	GO:0021543	102	+	0.0968082	1	+	0.377415	1	+	0.260329	1
cell proliferation	GO:0008283	1504	+	0.0968685	1	+	0.0319433	1	+	0.431703	1
secondary metabolic process	GO:0019748	35	+	0.0975351	1	+	0.0303664	1	+	0.295064	1
blood vessel morphogenesis	GO:0048514	424	+	0.0978526	1	+	0.40366	1	+	0.178697	1
developmental cell growth	GO:0048588	82	+	0.0995773	1	+	0.0119582	1	+	0.47933	1
regulation of transmembrane receptor protein serine/threonine kinase signaling pathway	GO:0090092	167	+	0.100027	1	+	0.124203	1	+	0.132656	1
centrosome organization	GO:0051297	61	+	0.100764	1	-	0.75303	1	-	0.521837	1
thiolester hydrolase activity	GO:0016790	95	+	0.101253	1	+	0.339508	1	+	0.272349	1
nucleoplasm part	GO:0044451	796	+	0.101712	1	-	0.897079	1	+	0.0660701	1
nuclear mRNA splicing, via spliceosome	GO:0000398	202	+	0.102223	1	-	0.650084	1	+	0.160237	1
RNA splicing, via transesterification reactions with bulged adenosine as nucleophile	GO:0000377	202	+	0.102223	1	-	0.650084	1	+	0.160237	1
negative regulation of cell cycle process	GO:0010948	101	+	0.102234	1	+	0.0538942	1	-	0.581253	1
negative regulation of kinase activity	GO:0033673	158	+	0.102286	1	+	0.0141238	1	+	0.154741	1
response to vitamin	GO:0033273	163	+	0.102677	1	+	0.0626509	1	-	0.540532	1
protein kinase binding	GO:0019901	354	+	0.103062	1	+	0.109486	1	+	0.191597	1
RNA splicing, via transesterification reactions	GO:0000375	207	+	0.10311	1	-	0.710449	1	+	0.141676	1
protein O-linked glycosylation	GO:0006493	71	+	0.103158	1	-	0.551271	1	+	0.0363647	1
microtubule organizing center	GO:0005815	476	+	0.103218	1	+	0.457749	1	-	0.521299	1
negative regulation of catalytic activity	GO:0043086	532	+	0.10324	1	+	0.0215223	1	+	0.436615	1
cardiac atrium development	GO:0003230	25	+	0.103312	1	-	0.870848	1	+	0.0382299	1
transmembrane receptor protein tyrosine kinase signaling pathway	GO:0007169	606	+	0.103319	1	+	0.0787784	1	+	0.17249	1
lyase activity	GO:0016829	152	+	0.103343	1	-	0.576594	1	+	0.0548656	1
osteoclast differentiation	GO:0030316	54	+	0.103634	1	+	0.492409	1	+	0.0638949	1
immune response	GO:0006955	1008	+	0.103737	1	+	0.0859442	1	+	0.0692443	1
salivary gland morphogenesis	GO:0007435	33	+	0.103935	1	+	0.298268	1	+	0.104375	1
salivary gland development	GO:0007431	37	+	0.103935	1	+	0.298268	1	+	0.104375	1
ventricular cardiac muscle tissue morphogenesis	GO:0055010	41	+	0.104304	1	+	0.434806	1	+	0.0474743	1
retinoic acid metabolic process	GO:0042573	20	+	0.10518	1	+	0.10884	1	+	0.239055	1
polyubiquitin binding	GO:0031593	27	+	0.10548	1	+	0.408717	1	+	0.0632883	1
protein kinase activator activity	GO:0030295	39	+	0.105549	1	+	0.132433	1	+	0.177612	1
anion:cation symporter activity	GO:0015296	32	+	0.105939	1	+	0.0075628	1	+	0.320775	1
protein sumoylation	GO:0016925	29	+	0.105942	1	+	0.227418	1	+	0.078211	1
myosin complex	GO:0016459	63	+	0.106351	1	-	0.556959	1	+	0.101895	1
cardiac muscle tissue development	GO:0048738	129	+	0.106692	1	+	0.325615	1	+	0.139789	1
steroid metabolic process	GO:0008202	274	+	0.106887	1	+	0.00807968	1	-	0.681673	1
regeneration	GO:0031099	130	+	0.106975	1	+	0.00851419	1	+	0.378891	1
ectoderm development	GO:0007398	21	+	0.107854	1	+	0.205921	1	+	0.10835	1
cofactor metabolic process	GO:0051186	266	+	0.108164	1	-	0.855509	1	+	0.0382082	1
regulation of cell projection assembly	GO:0060491	55	+	0.108198	1	+	0.163294	1	+	0.14397	1
inorganic anion transport	GO:0015698	76	+	0.108701	1	+	0.262757	1	+	0.0575642	1
response to axon injury	GO:0048678	56	+	0.108704	1	+	0.103905	1	+	0.196357	1
regulation of transcription from RNA polymerase II promoter	GO:0006357	1132	+	0.109135	1	+	0.305474	1	+	0.349624	1
positive regulation of leukocyte mediated cytotoxicity	GO:0001912	26	+	0.109617	1	+	0.153938	1	+	0.175118	1
small conjugating protein-specific protease activity	GO:0019783	47	+	0.109967	1	-	0.590592	1	+	0.458487	1
negative regulation of transmembrane receptor protein serine/threonine kinase signaling pathway	GO:0090101	95	+	0.110582	1	+	0.364438	1	+	0.0870765	1
ventricular septum development	GO:0003281	40	+	0.110744	1	-	0.588991	1	+	0.0458661	1
calcium ion homeostasis	GO:0055074	258	+	0.110946	1	+	0.364412	1	+	0.185451	1
RNA 3'-end processing	GO:0031123	93	+	0.111338	1	+	0.133687	1	+	0.134188	1
synaptic vesicle exocytosis	GO:0016079	33	+	0.111378	1	-	0.604384	1	-	0.659277	1
muscle organ morphogenesis	GO:0048644	65	+	0.111523	1	+	0.228068	1	-	0.554679	1
actin filament bundle	GO:0032432	49	+	0.111827	1	+	0.47643	1	+	0.162938	1
regulation of nuclear mRNA splicing, via spliceosome	GO:0048024	31	+	0.11194	1	+	0.0280577	1	+	0.176509	1
telencephalon cell migration	GO:0022029	40	+	0.111978	1	+	0.286079	1	+	0.410646	1
developmental programmed cell death	GO:0010623	23	+	0.112038	1	+	0.168579	1	+	0.175887	1
kinetochore	GO:0000776	99	+	0.112055	1	-	0.920996	1	+	0.0442492	1
tRNA modification	GO:0006400	20	+	0.112736	1	+	0.295285	1	+	0.105134	1
nuclear pore	GO:0005643	74	+	0.113718	1	-	0.939288	1	+	0.0129777	1
homeostasis of number of cells	GO:0048872	165	+	0.113933	1	+	0.375666	1	+	0.111995	1
brush border membrane	GO:0031526	36	+	0.113959	1	+	0.0228126	1	+	0.282458	1
regulation of defense response to virus by virus	GO:0050690	27	+	0.114716	1	+	0.191941	1	+	0.239606	1
regulation of cellular ketone metabolic process	GO:0010565	156	+	0.114891	1	+	0.174372	1	+	0.382398	1
regulation of cell adhesion mediated by integrin	GO:0033628	40	+	0.115001	1	-	0.662033	1	+	0.0637897	1
myotube differentiation	GO:0014902	45	+	0.11532	1	+	0.0306244	1	+	0.357963	1
chloride transport	GO:0006821	26	+	0.115806	1	+	0.16458	1	+	0.132353	1
cellular divalent inorganic cation homeostasis	GO:0072503	261	+	0.115965	1	+	0.397909	1	+	0.182937	1
cellular metabolic compound salvage	GO:0043094	34	+	0.116022	1	-	0.573615	1	+	0.0344451	1
negative regulation of cellular metabolic process	GO:0031324	1252	+	0.116844	1	+	0.250147	1	+	0.19757	1
regulation of organ morphogenesis	GO:2000027	138	+	0.116924	1	+	0.0496532	1	-	0.547496	1
oxidoreductase activity, acting on paired donors, with incorporation or reduction of molecular oxygen, NADH or NADPH as one donor, and incorporation of one atom of oxygen	GO:0016709	37	+	0.11737	1	+	0.0794953	1	+	0.256686	1
negative regulation of biosynthetic process	GO:0009890	1017	+	0.117581	1	+	0.478329	1	+	0.0454722	1
regulation of macrophage derived foam cell differentiation	GO:0010743	27	+	0.117671	1	-	0.981859	1	+	0.0219314	1
nuclear heterochromatin	GO:0005720	26	+	0.119007	1	+	0.333043	1	+	0.108395	1
phospholipase A2 activity	GO:0004623	29	+	0.119173	1	+	0.0266871	1	+	0.212126	1
cellular monovalent inorganic cation homeostasis	GO:0030004	29	+	0.119223	1	+	0.0245622	1	+	0.207799	1
hemopoietic progenitor cell differentiation	GO:0002244	31	+	0.119815	1	+	0.474207	1	+	0.0846053	1
phosphotransferase activity, alcohol group as acceptor	GO:0016773	697	+	0.119971	1	-	0.577979	1	+	0.125886	1
ciliary or flagellar motility	GO:0001539	27	+	0.120018	1	-	0.940409	1	+	0.00715598	1
transporter activity	GO:0005215	1132	+	0.120314	1	+	0.000555341	1	-	0.779319	1
anion transport	GO:0006820	121	+	0.120568	1	+	0.058981	1	-	0.526173	1
small GTPase binding	GO:0031267	122	+	0.120599	1	+	0.0930089	1	+	0.484559	1
chromosome segregation	GO:0007059	140	+	0.120605	1	+	0.0194757	1	+	0.421486	1
nucleocytoplasmic transport	GO:0006913	332	+	0.120825	1	-	0.504938	1	+	0.0250579	1
isoprenoid biosynthetic process	GO:0008299	23	+	0.121478	1	+	0.142943	1	+	0.144223	1
face development	GO:0060324	37	+	0.121786	1	-	0.707632	1	-	0.960494	1
histone acetyltransferase activity	GO:0004402	49	+	0.122029	1	+	0.0121679	1	+	0.385757	1
unfolded protein binding	GO:0051082	117	+	0.122202	1	+	0.0565751	1	+	0.215618	1
oxidoreductase activity, acting on the aldehyde or oxo group of donors	GO:0016903	39	+	0.122225	1	+	0.327293	1	+	0.0586918	1
microtubule cytoskeleton organization	GO:0000226	272	+	0.122405	1	+	0.227762	1	-	0.585582	1
monooxygenase activity	GO:0004497	94	+	0.12261	1	+	0.0254678	1	+	0.341411	1
regulation of DNA-dependent DNA replication	GO:0090329	23	+	0.122823	1	+	0.321216	1	+	0.158252	1
channel regulator activity	GO:0016247	75	+	0.12283	1	+	0.00435688	1	+	0.418857	1
regulation of anatomical structure size	GO:0090066	267	+	0.122987	1	+	0.19507	1	+	0.0700889	1
protein stabilization	GO:0050821	64	+	0.123293	1	-	0.685787	1	+	0.0460321	1
embryonic hindlimb morphogenesis	GO:0035116	29	+	0.123367	1	+	0.0115579	1	+	0.49787	1
regulation of protein autophosphorylation	GO:0031952	24	+	0.123498	1	+	0.00113072	1	-	0.875771	1
regulation of cell-substrate adhesion	GO:0010810	99	+	0.123534	1	-	0.513288	1	+	0.0694273	1
regulation of cellular protein metabolic process	GO:0032268	1245	+	0.123616	1	+	0.0358603	1	+	0.327741	1
Wnt receptor signaling pathway, planar cell polarity pathway	GO:0060071	27	+	0.123631	1	-	0.883347	1	+	0.0356496	1
regulation of establishment of planar polarity	GO:0090175	27	+	0.123631	1	-	0.883347	1	+	0.0356496	1
vasculature development	GO:0001944	503	+	0.123655	1	+	0.468863	1	+	0.299115	1
protein autophosphorylation	GO:0046777	172	+	0.124098	1	+	0.0441582	1	-	0.577256	1
transcription from RNA polymerase II promoter	GO:0006366	1329	+	0.124729	1	+	0.451112	1	+	0.296465	1
condensed chromosome	GO:0000793	163	+	0.124762	1	+	0.209113	1	+	0.259553	1
regulation of cellular pH	GO:0030641	25	+	0.124864	1	+	0.0245622	1	+	0.224753	1
regulation of intracellular pH	GO:0051453	23	+	0.124864	1	+	0.0245622	1	+	0.224753	1
MLL1 complex	GO:0071339	24	+	0.124866	1	+	0.290222	1	+	0.0885443	1
striated muscle tissue development	GO:0014706	292	+	0.124945	1	+	0.0218084	1	+	0.224338	1
regulation of vasoconstriction	GO:0019229	42	+	0.124961	1	+	0.311583	1	+	0.126207	1
regulation of extrinsic apoptotic signaling pathway	GO:2001236	26	+	0.125551	1	+	0.0486463	1	+	0.29921	1
enhancer binding	GO:0035326	27	+	0.125702	1	+	0.358739	1	+	0.114618	1
vesicle localization	GO:0051648	76	+	0.125704	1	+	0.255185	1	-	0.834545	1
bile acid biosynthetic process	GO:0006699	26	+	0.125919	1	+	0.150685	1	+	0.145176	1
mesenchyme morphogenesis	GO:0072132	21	+	0.125938	1	NA	NA	NA	+	0.103278	1
natural killer cell mediated immunity	GO:0002228	29	+	0.126064	1	+	0.459408	1	+	0.0689418	1
L-amino acid transport	GO:0015807	20	+	0.126266	1	+	0.0719514	1	+	0.291937	1
organelle localization	GO:0051640	165	+	0.126311	1	-	0.689446	1	+	0.479821	1
nucleolus	GO:0005730	1476	+	0.126486	1	-	0.638535	1	+	0.0407014	1
cerebellum development	GO:0021549	61	+	0.12654	1	+	0.0276667	1	+	0.35697	1
glycolysis	GO:0006096	58	+	0.126559	1	-	0.987522	1	+	0.00214551	1
regulation of TOR signaling cascade	GO:0032006	33	+	0.1266	1	+	0.0377079	1	+	0.230438	1
lipid transporter activity	GO:0005319	64	+	0.126879	1	-	0.76987	1	+	0.0801681	1
flagellum	GO:0019861	63	+	0.126931	1	+	0.2158	1	+	0.134997	1
kinase activity	GO:0016301	746	+	0.127001	1	-	0.609541	1	+	0.13538	1
DNA-dependent DNA replication initiation	GO:0006270	27	+	0.127236	1	+	0.0924197	1	-	0.920372	1
developmental growth involved in morphogenesis	GO:0060560	128	+	0.12732	1	+	0.0105246	1	-	0.528274	1
neuropeptide signaling pathway	GO:0007218	84	+	0.127679	1	+	0.00756139	1	+	0.33803	1
ATPase activity	GO:0016887	343	+	0.128049	1	-	0.571928	1	+	0.0698199	1
diencephalon development	GO:0021536	64	+	0.128421	1	+	0.0356595	1	+	0.377759	1
GTP binding	GO:0005525	341	+	0.128458	1	+	0.237178	1	+	0.115602	1
skeletal muscle cell differentiation	GO:0035914	54	+	0.129051	1	+	0.0203837	1	+	0.424569	1
negative regulation of cell development	GO:0010721	115	+	0.129078	1	+	0.108935	1	-	0.551512	1
oxidoreductase activity, acting on a sulfur group of donors	GO:0016667	52	+	0.12936	1	+	0.207481	1	-	0.696638	1
nucleobase-containing compound transport	GO:0015931	141	+	0.129587	1	-	0.711686	1	+	0.0189012	1
RNA polymerase II transcription cofactor activity	GO:0001104	67	+	0.129644	1	+	0.0320031	1	-	0.77566	1
cholesterol transport	GO:0030301	60	+	0.129899	1	+	0.236415	1	+	0.135846	1
sterol transport	GO:0015918	60	+	0.129899	1	+	0.236415	1	+	0.135846	1
lipid oxidation	GO:0034440	92	+	0.130078	1	+	0.157717	1	+	0.0897893	1
glucuronosyltransferase activity	GO:0015020	30	+	0.130164	1	+	0.0134592	1	-	0.862307	1
response to lipopolysaccharide	GO:0032496	208	+	0.130445	1	-	0.542895	1	+	0.266427	1
cellular hormone metabolic process	GO:0034754	103	+	0.13049	1	+	0.0587323	1	-	0.741126	1
nuclear transport	GO:0051169	335	+	0.130626	1	-	0.504938	1	+	0.02772	1
lipid metabolic process	GO:0006629	1106	+	0.131256	1	+	0.0484545	1	+	0.267905	1
oxidoreductase activity, acting on the aldehyde or oxo group of donors, NAD or NADP as acceptor	GO:0016620	29	+	0.131438	1	+	0.286984	1	+	0.0877941	1
cardiac muscle contraction	GO:0060048	48	+	0.13165	1	-	0.842528	1	+	0.0169104	1
response to pain	GO:0048265	24	+	0.131767	1	+	0.152153	1	-	0.97036	1
cell growth	GO:0016049	362	+	0.131829	1	+	0.187797	1	+	0.115943	1
divalent inorganic cation homeostasis	GO:0072507	274	+	0.13252	1	+	0.397909	1	+	0.198835	1
cellular response to biotic stimulus	GO:0071216	106	+	0.132717	1	-	0.891557	1	+	0.0225741	1
regulation of release of sequestered calcium ion into cytosol	GO:0051279	34	+	0.132725	1	+	0.287939	1	+	0.13254	1
glycerolipid catabolic process	GO:0046503	33	+	0.132821	1	+	0.148671	1	+	0.255658	1
regulation of cholesterol transport	GO:0032374	32	+	0.132945	1	+	0.0898213	1	+	0.1736	1
regulation of sterol transport	GO:0032371	32	+	0.132945	1	+	0.0898213	1	+	0.1736	1
porphyrin-containing compound biosynthetic process	GO:0006779	29	+	0.133008	1	-	0.577408	1	+	0.0613003	1
tetrapyrrole biosynthetic process	GO:0033014	29	+	0.133008	1	-	0.577408	1	+	0.0613003	1
ribonucleoprotein complex biogenesis	GO:0022613	217	+	0.133078	1	-	0.586519	1	+	0.0898675	1
dephosphorylation	GO:0016311	242	+	0.133226	1	+	0.1217	1	+	0.298475	1
sulfotransferase activity	GO:0008146	49	+	0.133348	1	+	0.0587619	1	+	0.361876	1
ventricular cardiac muscle tissue development	GO:0003229	44	+	0.133679	1	-	0.590597	1	+	0.0493005	1
cellular response to lipopolysaccharide	GO:0071222	90	+	0.133692	1	-	0.909584	1	+	0.0313979	1
cellular response to molecule of bacterial origin	GO:0071219	95	+	0.133785	1	-	0.909584	1	+	0.0309692	1
positive regulation of interleukin-6 production	GO:0032755	31	+	0.134225	1	-	0.802245	1	+	0.0646116	1
positive regulation of cell development	GO:0010720	154	+	0.134784	1	-	0.523507	1	+	0.181711	1
ceramide metabolic process	GO:0006672	62	+	0.135769	1	-	0.629771	1	+	0.0245638	1
blood circulation	GO:0008015	321	+	0.135902	1	+	0.251071	1	+	0.0832137	1
circulatory system process	GO:0003013	322	+	0.135902	1	+	0.251071	1	+	0.0832137	1
M/G1 transition of mitotic cell cycle	GO:0000216	77	+	0.136265	1	+	0.133776	1	-	0.681361	1
cellular response to organic cyclic compound	GO:0071407	43	+	0.136271	1	+	0.0562183	1	+	0.24052	1
regulation of transcription elongation, DNA-dependent	GO:0032784	31	+	0.136546	1	-	0.614483	1	+	0.0351443	1
apical plasma membrane	GO:0016324	218	+	0.136967	1	+	0.0434888	1	+	0.277805	1
neuron maturation	GO:0042551	31	+	0.137254	1	+	0.1118	1	+	0.432074	1
cerebellum morphogenesis	GO:0021587	28	+	0.137335	1	-	0.591917	1	+	0.0673681	1
neuron migration	GO:0001764	97	+	0.137644	1	+	0.400932	1	+	0.330147	1
blood vessel development	GO:0001568	479	+	0.138152	1	+	0.411846	1	+	0.337166	1
response to retinoic acid	GO:0032526	95	+	0.138409	1	+	0.164008	1	-	0.691872	1
regulation of antigen receptor-mediated signaling pathway	GO:0050854	26	+	0.138763	1	+	0.451017	1	+	0.132228	1
regulation of bone remodeling	GO:0046850	29	+	0.139408	1	+	0.0971592	1	+	0.285366	1
regulation of G2/M transition of mitotic cell cycle	GO:0010389	29	+	0.139428	1	+	0.322757	1	-	0.819312	1
ventricular septum morphogenesis	GO:0060412	27	+	0.139612	1	-	0.53097	1	+	0.087254	1
aerobic respiration	GO:0009060	40	+	0.139874	1	+	0.0496431	1	+	0.400456	1
negative regulation of metabolic process	GO:0009892	1356	+	0.139996	1	+	0.137887	1	+	0.417136	1
response to abiotic stimulus	GO:0009628	590	+	0.140008	1	-	0.60188	1	+	0.0821214	1
hindbrain development	GO:0030902	107	+	0.140118	1	+	0.064252	1	+	0.293634	1
double-strand break repair via homologous recombination	GO:0000724	55	+	0.140298	1	-	0.752671	1	+	0.0583477	1
cell projection membrane	GO:0031253	182	+	0.140319	1	+	0.103449	1	+	0.17723	1
regulation of response to nutrient levels	GO:0032107	34	+	0.140801	1	+	0.000317728	1	+	0.480376	1
regulation of response to extracellular stimulus	GO:0032104	34	+	0.140801	1	+	0.000317728	1	+	0.480376	1
NIK/NF-kappaB cascade	GO:0038061	21	+	0.140879	1	-	0.968316	1	+	0.00046324	1
transmembrane receptor protein serine/threonine kinase signaling pathway	GO:0007178	266	+	0.141015	1	-	0.533272	1	+	0.0674914	1
transforming growth factor beta receptor signaling pathway	GO:0007179	168	+	0.141828	1	+	0.227509	1	+	0.157498	1
terpenoid metabolic process	GO:0006721	51	+	0.142922	1	+	0.0428294	1	+	0.438975	1
cardiac atrium morphogenesis	GO:0003209	22	+	0.14296	1	-	0.870848	1	+	0.0558275	1
transcription elongation factor complex	GO:0008023	31	+	0.143449	1	+	0.398679	1	+	0.0638459	1
posttranscriptional regulation of gene expression	GO:0010608	342	+	0.145138	1	-	0.718911	1	+	0.152425	1
protein methyltransferase activity	GO:0008276	66	+	0.145381	1	-	0.815727	1	+	0.0112738	1
heart contraction	GO:0060047	133	+	0.145546	1	+	0.151347	1	+	0.146413	1
heart process	GO:0003015	133	+	0.145546	1	+	0.151347	1	+	0.146413	1
endothelium development	GO:0003158	52	+	0.147227	1	+	0.196664	1	+	0.123609	1
positive regulation of axon extension	GO:0045773	21	+	0.147829	1	+	0.17468	1	+	0.219857	1
mRNA processing	GO:0006397	385	+	0.148502	1	-	0.768607	1	+	0.0538128	1
regulation of protein binding	GO:0043393	100	+	0.149158	1	-	0.955174	1	+	0.00701635	1
regulation of protein export from nucleus	GO:0046825	20	+	0.149585	1	+	0.043574	1	+	0.402998	1
lymphocyte migration	GO:0072676	33	+	0.149588	1	-	0.548722	1	+	0.150676	1
nucleotide catabolic process	GO:0009166	456	+	0.149606	1	+	0.294522	1	+	0.153819	1
fatty-acyl-CoA binding	GO:0000062	21	+	0.149919	1	-	0.517466	1	+	0.132497	1
negative regulation of signal transduction	GO:0009968	631	+	0.150274	1	-	0.729306	1	+	0.0243483	1
neuron projection development	GO:0031175	677	+	0.150277	1	+	0.13708	1	+	0.446274	1
nuclear chromatin	GO:0000790	147	+	0.150315	1	-	0.97839	1	+	0.0319047	1
sister chromatid cohesion	GO:0007062	31	+	0.150543	1	+	0.402313	1	+	0.114901	1
tubulin binding	GO:0015631	154	+	0.150738	1	+	0.173157	1	+	0.295899	1
microbody membrane	GO:0031903	51	+	0.150758	1	-	0.569779	1	+	0.110562	1
peroxisomal membrane	GO:0005778	51	+	0.150758	1	-	0.569779	1	+	0.110562	1
regulation of anatomical structure morphogenesis	GO:0022603	572	+	0.151283	1	+	0.0239484	1	-	0.587448	1
platelet-derived growth factor receptor signaling pathway	GO:0048008	34	+	0.151705	1	+	0.0963295	1	+	0.199027	1
NAD metabolic process	GO:0019674	26	+	0.152158	1	-	0.858861	1	+	0.0108938	1
icosanoid transport	GO:0071715	27	+	0.15221	1	+	0.129056	1	+	0.264144	1
icosanoid secretion	GO:0032309	27	+	0.15221	1	+	0.129056	1	+	0.264144	1
transcriptional repressor complex	GO:0017053	58	+	0.152727	1	-	0.787607	1	+	0.109846	1
negative regulation of transferase activity	GO:0051348	169	+	0.153038	1	+	0.021862	1	+	0.179493	1
limbic system development	GO:0021761	69	+	0.153101	1	+	0.154474	1	+	0.226846	1
fatty acid oxidation	GO:0019395	89	+	0.153163	1	+	0.157717	1	+	0.106021	1
magnesium ion binding	GO:0000287	174	+	0.153283	1	-	0.829902	1	+	0.430783	1
ATP hydrolysis coupled proton transport	GO:0015991	29	+	0.153296	1	+	0.0353913	1	+	0.249938	1
energy coupled proton transport, against electrochemical gradient	GO:0015988	29	+	0.153296	1	+	0.0353913	1	+	0.249938	1
foam cell differentiation	GO:0090077	30	+	0.153942	1	-	0.981859	1	+	0.033391	1
macrophage derived foam cell differentiation	GO:0010742	30	+	0.153942	1	-	0.981859	1	+	0.033391	1
vitamin biosynthetic process	GO:0009110	26	+	0.154841	1	+	0.110285	1	+	0.315742	1
embryonic cranial skeleton morphogenesis	GO:0048701	36	+	0.155257	1	+	0.18456	1	-	0.882203	1
oxidoreduction coenzyme metabolic process	GO:0006733	57	+	0.15597	1	-	0.921525	1	+	0.0136414	1
negative regulation of cell communication	GO:0010648	674	+	0.156221	1	-	0.7538	1	+	0.0221336	1
regulation of calcium ion transport into cytosol	GO:0010522	52	+	0.15635	1	-	0.527388	1	+	0.0921836	1
type 2 immune response	GO:0042092	29	+	0.156423	1	-	0.846446	1	+	0.0347346	1
regulation of leukocyte mediated cytotoxicity	GO:0001910	32	+	0.156773	1	+	0.159395	1	+	0.216981	1
cellular response to radiation	GO:0071478	64	+	0.157575	1	+	0.150359	1	+	0.305322	1
positive regulation of protein ubiquitination	GO:0031398	128	+	0.157678	1	+	0.103717	1	+	0.320995	1
mesonephros development	GO:0001823	21	+	0.158878	1	+	0.00845362	1	+	0.384997	1
androgen receptor binding	GO:0050681	38	+	0.158909	1	-	0.939155	1	+	0.0181805	1
cell development	GO:0048468	1419	+	0.159452	1	+	0.00196534	1	-	0.752244	1
G-protein coupled amine receptor activity	GO:0008227	44	+	0.159512	1	+	0.025221	1	+	0.413977	1
extrinsic to membrane	GO:0019898	121	+	0.159987	1	+	0.161964	1	+	0.176594	1
Ras GTPase binding	GO:0017016	110	+	0.160251	1	+	0.0930089	1	-	0.583867	1
GTPase activity	GO:0003924	220	+	0.160917	1	+	0.174142	1	+	0.312954	1
phosphorus-oxygen lyase activity	GO:0016849	20	+	0.160947	1	+	0.380258	1	+	0.17833	1
positive regulation of cell killing	GO:0031343	30	+	0.161159	1	+	0.153938	1	+	0.263097	1
regulation of binding	GO:0051098	177	+	0.161595	1	-	0.918309	1	+	0.0206392	1
regulation of calcium ion transport	GO:0051924	114	+	0.16256	1	+	0.39355	1	+	0.128707	1
muscle structure development	GO:0061061	440	+	0.162774	1	+	0.0280752	1	+	0.455396	1
N-acetyltransferase activity	GO:0008080	72	+	0.162896	1	+	0.0661903	1	+	0.300663	1
neurotransmitter metabolic process	GO:0042133	25	+	0.162956	1	-	0.651311	1	+	0.472856	1
cell adhesion mediated by integrin	GO:0033627	47	+	0.163235	1	+	0.461643	1	+	0.124386	1
activation of signaling protein activity involved in unfolded protein response	GO:0006987	62	+	0.163355	1	-	0.565765	1	+	0.0960013	1
NF-kappaB binding	GO:0051059	22	+	0.163438	1	NA	NA	NA	+	0.169084	1
eye photoreceptor cell differentiation	GO:0001754	34	+	0.163483	1	+	0.297947	1	+	0.120626	1
establishment of cell polarity	GO:0030010	70	+	0.164513	1	-	0.992181	1	+	0.0321338	1
electron carrier activity	GO:0009055	149	+	0.164535	1	+	0.123435	1	+	0.192635	1
negative regulation of endothelial cell proliferation	GO:0001937	23	+	0.164865	1	-	0.893513	1	+	0.0395197	1
cell morphogenesis involved in differentiation	GO:0000904	671	+	0.165248	1	+	0.14114	1	+	0.424624	1
extrinsic apoptotic signaling pathway	GO:0097191	32	+	0.166276	1	+	0.138262	1	+	0.29921	1
positive regulation of tumor necrosis factor production	GO:0032760	32	+	0.166543	1	+	0.156556	1	+	0.260681	1
coenzyme binding	GO:0050662	174	+	0.166556	1	+	0.0541779	1	-	0.882962	1
cell-substrate adhesion	GO:0031589	213	+	0.167143	1	-	0.662468	1	+	0.0225499	1
defense response to virus	GO:0051607	183	+	0.167616	1	+	0.0150665	1	+	0.39434	1
sphingoid metabolic process	GO:0046519	68	+	0.168043	1	-	0.656954	1	+	0.0325459	1
regulation of type 2 immune response	GO:0002828	23	+	0.168177	1	-	0.846446	1	+	0.0452456	1
activating transcription factor binding	GO:0033613	50	+	0.168221	1	-	0.777643	1	+	0.0297177	1
negative regulation of phosphatase activity	GO:0010923	62	+	0.16894	1	-	0.583227	1	+	0.262627	1
spindle localization	GO:0051653	22	+	0.169168	1	-	0.903787	1	+	0.158097	1
developmental maturation	GO:0021700	164	+	0.169249	1	-	0.534689	1	+	0.239326	1
monocarboxylic acid metabolic process	GO:0032787	406	+	0.169449	1	+	0.0350504	1	-	0.543053	1
core promoter binding	GO:0001047	48	+	0.169539	1	-	0.91017	1	+	0.00657822	1
response to gamma radiation	GO:0010332	41	+	0.169643	1	-	0.796013	1	+	0.0388394	1
positive regulation of leukocyte mediated immunity	GO:0002705	43	+	0.169732	1	+	0.123207	1	+	0.296462	1
positive regulation of lymphocyte mediated immunity	GO:0002708	43	+	0.169732	1	+	0.123207	1	+	0.296462	1
integral to lumenal side of endoplasmic reticulum membrane	GO:0071556	27	+	0.170139	1	-	0.5063	1	+	0.0914083	1
organelle envelope lumen	GO:0031970	50	+	0.170633	1	+	0.418614	1	+	0.0692641	1
regulation of receptor activity	GO:0010469	62	+	0.170651	1	+	0.357314	1	+	0.486204	1
positive regulation of homeostatic process	GO:0032846	69	+	0.170762	1	+	0.344679	1	+	0.147658	1
megakaryocyte differentiation	GO:0030219	21	+	0.170769	1	NA	NA	NA	+	0.13028	1
tissue remodeling	GO:0048771	120	+	0.170882	1	-	0.706543	1	+	0.366055	1
pigment granule localization	GO:0051875	20	+	0.171071	1	+	0.141705	1	+	0.159169	1
microtubule binding	GO:0008017	105	+	0.171128	1	+	0.0523849	1	-	0.605223	1
gland morphogenesis	GO:0022612	108	+	0.171193	1	+	0.0547175	1	+	0.27694	1
axon regeneration	GO:0031103	29	+	0.17143	1	+	0.0444193	1	+	0.374641	1
interleukin-10 production	GO:0032613	31	+	0.171683	1	+	0.118125	1	+	0.353971	1
regulation of cell fate commitment	GO:0010453	24	+	0.172004	1	+	0.256713	1	+	0.172766	1
Rab GTPase activator activity	GO:0005097	51	+	0.172065	1	+	0.454687	1	+	0.0868256	1
monosaccharide catabolic process	GO:0046365	95	+	0.172611	1	-	0.882303	1	+	0.0197261	1
regulation of neuron projection development	GO:0010975	209	+	0.172689	1	+	0.404376	1	-	0.533728	1
negative regulation of signaling	GO:0023057	671	+	0.172759	1	-	0.855246	1	+	0.0200091	1
regulation of phosphate metabolic process	GO:0019220	947	+	0.173156	1	+	0.10607	1	+	0.366339	1
regulation of phosphorus metabolic process	GO:0051174	947	+	0.173156	1	+	0.10607	1	+	0.366339	1
spindle	GO:0005819	224	+	0.173336	1	+	0.0749728	1	-	0.66165	1
recombinational repair	GO:0000725	56	+	0.173856	1	-	0.803803	1	+	0.069809	1
alternative nuclear mRNA splicing, via spliceosome	GO:0000380	23	+	0.174517	1	+	0.0735102	1	+	0.215605	1
response to insulin stimulus	GO:0032868	260	+	0.175606	1	+	0.000547131	1	-	0.586691	1
eye morphogenesis	GO:0048592	124	+	0.175674	1	-	0.582656	1	+	0.0657249	1
vitamin A metabolic process	GO:0006776	36	+	0.175892	1	+	0.0803136	1	-	0.507037	1
pyridoxal phosphate binding	GO:0030170	53	+	0.175981	1	-	0.822384	1	+	0.134634	1
vitamin B6 binding	GO:0070279	53	+	0.175981	1	-	0.822384	1	+	0.134634	1
organelle fission	GO:0048285	378	+	0.176229	1	-	0.721784	1	+	0.379167	1
termination of RNA polymerase II transcription	GO:0006369	43	+	0.176452	1	-	0.812864	1	+	0.0146392	1
aromatic compound catabolic process	GO:0019439	28	+	0.17703	1	-	0.67031	1	+	0.0850646	1
histone H3-K4 methylation	GO:0051568	27	+	0.177909	1	+	0.290222	1	+	0.142447	1
circadian behavior	GO:0048512	24	+	0.178043	1	+	0.193571	1	+	0.315818	1
regulation of pH	GO:0006885	39	+	0.178863	1	+	0.00202587	1	+	0.443799	1
cerebral cortex development	GO:0021987	69	+	0.179012	1	+	0.431212	1	+	0.452759	1
cardiac ventricle development	GO:0003231	91	+	0.179256	1	-	0.795431	1	+	0.0284237	1
microtubule basal body	GO:0005932	64	+	0.17947	1	-	0.927716	1	+	0.0724126	1
negative regulation of endothelial cell migration	GO:0010596	25	+	0.179897	1	-	0.588175	1	+	0.0882752	1
negative regulation of ion transport	GO:0043271	34	+	0.180641	1	-	0.79304	1	+	0.0682697	1
positive regulation of epithelial cell differentiation	GO:0030858	29	+	0.180876	1	+	0.398115	1	+	0.117316	1
chaperone-mediated protein folding	GO:0061077	21	+	0.18092	1	+	0.30933	1	+	0.300239	1
extrinsic to internal side of plasma membrane	GO:0031234	50	+	0.181089	1	+	0.0604787	1	+	0.279793	1
cytosolic calcium ion transport	GO:0060401	85	+	0.181623	1	-	0.964853	1	+	0.0260848	1
cardiac conduction	GO:0061337	21	+	0.182189	1	+	0.162619	1	+	0.2645	1
glucose catabolic process	GO:0006007	70	+	0.182434	1	-	0.983288	1	+	0.0054834	1
coreceptor activity	GO:0015026	23	+	0.182679	1	-	0.789895	1	+	0.0872171	1
negative regulation of nitrogen compound metabolic process	GO:0051172	942	+	0.182839	1	+	0.342924	1	+	0.177267	1
Golgi-associated vesicle membrane	GO:0030660	39	+	0.183087	1	-	0.594514	1	+	0.45258	1
muscle tissue development	GO:0060537	304	+	0.183387	1	+	0.00842805	1	+	0.408422	1
tube development	GO:0035295	422	+	0.183405	1	+	0.0210492	1	-	0.541741	1
brush border	GO:0005903	56	+	0.183549	1	+	0.033282	1	+	0.392334	1
release of sequestered calcium ion into cytosol	GO:0051209	58	+	0.183787	1	-	0.872639	1	+	0.0506813	1
regulation of sequestering of calcium ion	GO:0051282	58	+	0.183787	1	-	0.872639	1	+	0.0506813	1
negative regulation of sequestering of calcium ion	GO:0051283	58	+	0.183787	1	-	0.872639	1	+	0.0506813	1
response to hypoxia	GO:0001666	242	+	0.183817	1	+	0.283082	1	+	0.132879	1
negative regulation of DNA metabolic process	GO:0051053	58	+	0.183977	1	-	0.648764	1	+	0.100708	1
muscle tissue morphogenesis	GO:0060415	59	+	0.184012	1	+	0.407059	1	-	0.65318	1
negative regulation of transcription from RNA polymerase II promoter	GO:0000122	477	+	0.184257	1	-	0.74242	1	+	0.0346463	1
negative regulation of steroid metabolic process	GO:0045939	20	+	0.184747	1	+	0.140892	1	+	0.397758	1
CUL4 RING ubiquitin ligase complex	GO:0080008	20	+	0.184796	1	+	0.309726	1	+	0.210044	1
detection of chemical stimulus involved in sensory perception of taste	GO:0050912	23	+	0.184945	1	-	0.514743	1	+	0.0822176	1
sensory organ development	GO:0007423	427	+	0.18509	1	+	0.0770963	1	+	0.352394	1
establishment of organelle localization	GO:0051656	112	+	0.185767	1	-	0.872604	1	-	0.67347	1
transcription coactivator activity	GO:0003713	262	+	0.186023	1	+	0.413536	1	+	0.0716497	1
negative regulation of glial cell differentiation	GO:0045686	25	+	0.186287	1	-	0.617589	1	+	0.103968	1
cell cycle	GO:0007049	1347	+	0.186537	1	+	0.111778	1	-	0.578388	1
cellular response to tumor necrosis factor	GO:0071356	72	+	0.186614	1	-	0.507853	1	+	0.109424	1
positive regulation of autophagy	GO:0010508	21	+	0.186649	1	+	0.00272371	1	-	0.606434	1
energy reserve metabolic process	GO:0006112	159	+	0.187636	1	+	0.0262212	1	+	0.402688	1
enhancer sequence-specific DNA binding	GO:0001158	24	+	0.187802	1	+	0.358739	1	+	0.180251	1
heterochromatin	GO:0000792	55	+	0.188367	1	-	0.612631	1	+	0.112233	1
hexose metabolic process	GO:0019318	243	+	0.189012	1	-	0.802109	1	+	0.182392	1
response to tumor necrosis factor	GO:0034612	91	+	0.189221	1	+	0.440684	1	+	0.104764	1
negative regulation of DNA binding	GO:0043392	34	+	0.189448	1	-	0.529175	1	+	0.160719	1
cytolysis	GO:0019835	26	+	0.189469	1	-	0.632005	1	+	0.0922304	1
GPI anchor biosynthetic process	GO:0006506	33	+	0.190068	1	+	0.0172735	1	-	0.727455	1
endonuclease activity	GO:0004519	97	+	0.190069	1	+	0.164397	1	+	0.434511	1
adult behavior	GO:0030534	94	+	0.190336	1	+	0.340577	1	+	0.474243	1
lung morphogenesis	GO:0060425	44	+	0.190489	1	+	0.377098	1	+	0.141368	1
heme metabolic process	GO:0042168	28	+	0.190609	1	+	0.43624	1	+	0.138841	1
oxidoreductase activity	GO:0016491	661	+	0.190627	1	+	0.261394	1	+	0.293088	1
cardiac ventricle morphogenesis	GO:0003208	62	+	0.191006	1	-	0.741767	1	+	0.0399136	1
cellular amino acid catabolic process	GO:0009063	107	+	0.191019	1	-	0.777514	1	+	0.321777	1
muscle organ development	GO:0007517	331	+	0.191142	1	+	0.0218627	1	+	0.471248	1
response to vitamin A	GO:0033189	106	+	0.191549	1	+	0.287767	1	-	0.641423	1
actin filament depolymerization	GO:0030042	34	+	0.191599	1	-	0.57357	1	+	0.109675	1
response to organic nitrogen	GO:0010243	130	+	0.191886	1	+	0.385916	1	+	0.183033	1
negative regulation of cell adhesion	GO:0007162	85	+	0.192551	1	-	0.70082	1	+	0.083712	1
cardiac muscle tissue morphogenesis	GO:0055008	54	+	0.19336	1	+	0.434806	1	+	0.0972454	1
guanyl ribonucleotide binding	GO:0032561	353	+	0.193686	1	+	0.260279	1	+	0.177595	1
guanyl nucleotide binding	GO:0019001	353	+	0.193686	1	+	0.260279	1	+	0.177595	1
neuron projection regeneration	GO:0031102	35	+	0.193749	1	+	0.0867876	1	+	0.351665	1
negative regulation of translation	GO:0017148	58	+	0.193918	1	+	0.328513	1	+	0.241038	1
heme biosynthetic process	GO:0006783	20	+	0.194394	1	-	0.577408	1	+	0.106338	1
chromosome localization	GO:0050000	21	+	0.194647	1	-	0.647636	1	+	0.329289	1
establishment of chromosome localization	GO:0051303	21	+	0.194647	1	-	0.647636	1	+	0.329289	1
kinase binding	GO:0019900	401	+	0.194657	1	+	0.185185	1	+	0.234943	1
cAMP-mediated signaling	GO:0019933	133	+	0.195258	1	+	0.425548	1	+	0.100981	1
carbon-carbon lyase activity	GO:0016830	44	+	0.195303	1	-	0.752301	1	+	0.119629	1
cardiac cell development	GO:0055006	35	+	0.195382	1	+	0.0588377	1	+	0.479858	1
'de novo' posttranslational protein folding	GO:0051084	47	+	0.195576	1	+	0.259984	1	+	0.190921	1
natural killer cell mediated cytotoxicity	GO:0042267	28	+	0.195737	1	-	0.518072	1	+	0.101837	1
anatomical structure formation involved in morphogenesis	GO:0048646	783	+	0.195993	1	-	0.815437	1	+	0.100096	1
vacuolar membrane	GO:0005774	178	+	0.197037	1	+	0.312312	1	+	0.136241	1
lipid biosynthetic process	GO:0008610	546	+	0.19712	1	+	0.10427	1	+	0.313565	1
regulation of protein stability	GO:0031647	102	+	0.19723	1	-	0.783494	1	+	0.045574	1
negative regulation of hormone secretion	GO:0046888	46	+	0.197363	1	+	0.000461507	1	-	0.627567	1
internal side of plasma membrane	GO:0009898	99	+	0.197491	1	+	0.0330659	1	-	0.855498	1
energy derivation by oxidation of organic compounds	GO:0015980	302	+	0.197641	1	+	0.011127	1	+	0.417901	1
response to ionizing radiation	GO:0010212	116	+	0.197766	1	-	0.610276	1	+	0.0973673	1
Rho GTPase binding	GO:0017048	43	+	0.19778	1	+	0.0731178	1	+	0.458139	1
regulation of nitric oxide biosynthetic process	GO:0045428	41	+	0.198289	1	+	0.18029	1	+	0.212796	1
GPI anchor metabolic process	GO:0006505	35	+	0.198555	1	+	0.0172735	1	-	0.698981	1
nitric oxide biosynthetic process	GO:0006809	50	+	0.198596	1	+	0.429958	1	+	0.128684	1
respiratory burst	GO:0045730	22	+	0.199075	1	+	0.394941	1	+	0.127295	1
S phase of mitotic cell cycle	GO:0000084	134	+	0.199111	1	+	0.0500896	1	-	0.78664	1
membrane lipid biosynthetic process	GO:0046467	64	+	0.200011	1	-	0.800598	1	+	0.0323596	1
sphingolipid biosynthetic process	GO:0030148	62	+	0.200011	1	-	0.800598	1	+	0.0323596	1
regulation of cell killing	GO:0031341	36	+	0.20005	1	+	0.159395	1	+	0.278085	1
ubiquitin-dependent protein catabolic process	GO:0006511	369	+	0.200082	1	-	0.633049	1	-	0.58131	1
meiosis I	GO:0007127	75	+	0.200249	1	-	0.574156	1	+	0.177281	1
cell-matrix adhesion	GO:0007160	145	+	0.200322	1	-	0.765415	1	+	0.0191992	1
regulation of proteolysis	GO:0030162	147	+	0.200406	1	+	0.031161	1	-	0.9175	1
vasoconstriction	GO:0042310	53	+	0.200422	1	+	0.302293	1	+	0.187296	1
establishment of protein localization in membrane	GO:0090150	40	+	0.200985	1	+	0.105169	1	-	0.576595	1
centrosome	GO:0005813	364	+	0.201471	1	-	0.567584	1	-	0.760685	1
bone remodeling	GO:0046849	60	+	0.201503	1	-	0.682861	1	+	0.0324125	1
dendrite	GO:0030425	343	+	0.201588	1	-	0.618006	1	+	0.376981	1
nuclear inner membrane	GO:0005637	29	+	0.20201	1	-	0.920759	1	+	0.0259435	1
protein localization in plasma membrane	GO:0072659	64	+	0.202073	1	+	0.0904245	1	-	0.528543	1
establishment of spindle localization	GO:0051293	20	+	0.202077	1	-	0.903787	1	+	0.192614	1
cellular response to hypoxia	GO:0071456	75	+	0.2022	1	+	0.332674	1	+	0.14021	1
response to temperature stimulus	GO:0009266	108	+	0.202423	1	-	0.543501	1	+	0.210455	1
positive regulation of multicellular organismal process	GO:0051240	474	+	0.20309	1	+	0.246506	1	+	0.164968	1
cell morphogenesis involved in neuron differentiation	GO:0048667	552	+	0.203334	1	+	0.227371	1	+	0.449263	1
neuron development	GO:0048666	771	+	0.203679	1	+	0.120919	1	-	0.530591	1
regulation of cellular component size	GO:0032535	166	+	0.203694	1	+	0.381161	1	+	0.151543	1
regulation of chemokine production	GO:0032642	47	+	0.203755	1	+	0.218313	1	+	0.236945	1
extracellular vesicular exosome	GO:0070062	60	+	0.20387	1	-	0.818791	1	+	0.0365133	1
negative regulation of neurogenesis	GO:0050768	90	+	0.204034	1	+	0.123913	1	-	0.716757	1
protein export from nucleus	GO:0006611	42	+	0.20414	1	+	0.114679	1	+	0.355481	1
monoamine transport	GO:0015844	51	+	0.204881	1	+	0.0215084	1	+	0.425955	1
cellular cation homeostasis	GO:0030003	355	+	0.205493	1	+	0.466136	1	+	0.242021	1
positive regulation of cellular metabolic process	GO:0031325	1633	+	0.205974	1	+	0.194363	1	+	0.279827	1
catalytic step 2 spliceosome	GO:0071013	79	+	0.206182	1	-	0.94723	1	+	0.198374	1
striated muscle cell differentiation	GO:0051146	201	+	0.2062	1	+	0.0110799	1	+	0.468267	1
hydrogen peroxide metabolic process	GO:0042743	35	+	0.20651	1	+	0.286707	1	+	0.3819	1
mesodermal cell fate commitment	GO:0001710	21	+	0.206591	1	+	0.275516	1	+	0.168803	1
negative regulation of macromolecule biosynthetic process	GO:0010558	918	+	0.206647	1	-	0.63607	1	+	0.0530417	1
deaminase activity	GO:0019239	27	+	0.206763	1	-	0.683788	1	+	0.0756386	1
regulation of cell projection organization	GO:0031344	256	+	0.206824	1	+	0.394512	1	-	0.536263	1
organelle transport along microtubule	GO:0072384	28	+	0.206884	1	-	0.549279	1	+	0.260267	1
embryonic digestive tract development	GO:0048566	34	+	0.207062	1	+	0.436261	1	+	0.158289	1
transferase activity, transferring glycosyl groups	GO:0016757	257	+	0.207585	1	+	0.0568125	1	+	0.306585	1
cardiac chamber development	GO:0003205	111	+	0.207662	1	-	0.539524	1	+	0.499758	1
monocyte chemotaxis	GO:0002548	27	+	0.207841	1	-	0.960735	1	+	0.182244	1
maternal placenta development	GO:0001893	22	+	0.208393	1	+	0.366591	1	+	0.135517	1
response to electrical stimulus	GO:0051602	28	+	0.208454	1	-	0.946782	1	+	0.359781	1
protein dephosphorylation	GO:0006470	134	+	0.208813	1	+	0.0636981	1	+	0.375864	1
regulation of lymphocyte migration	GO:2000401	20	+	0.209016	1	-	0.511641	1	+	0.26627	1
mitochondrion localization	GO:0051646	20	+	0.209179	1	+	0.0491636	1	+	0.305761	1
negative regulation of gliogenesis	GO:0014014	31	+	0.210127	1	+	0.436281	1	+	0.176	1
phospholipid biosynthetic process	GO:0008654	209	+	0.210146	1	-	0.57923	1	+	0.13639	1
cardiac septum morphogenesis	GO:0060411	43	+	0.210633	1	+	0.462107	1	-	0.926326	1
spliceosome assembly	GO:0000245	36	+	0.210785	1	+	0.0565246	1	+	0.449497	1
coenzyme biosynthetic process	GO:0009108	101	+	0.211026	1	-	0.916005	1	+	0.181095	1
mesoderm formation	GO:0001707	58	+	0.211754	1	-	0.931516	1	+	0.0145953	1
regulation of ion transport	GO:0043269	190	+	0.211836	1	+	0.0606718	1	+	0.35066	1
lamellipodium assembly	GO:0030032	38	+	0.212463	1	+	0.0278874	1	-	0.592781	1
protein homooligomerization	GO:0051260	220	+	0.21255	1	+	0.323051	1	+	0.227587	1
response to fatty acid	GO:0070542	24	+	0.212919	1	+	0.168932	1	+	0.147642	1
response to cold	GO:0009409	30	+	0.212924	1	-	0.60084	1	+	0.124042	1
negative regulation of mitotic cell cycle	GO:0045930	39	+	0.213088	1	+	0.00276669	1	-	0.983885	1
cofactor binding	GO:0048037	248	+	0.213922	1	+	0.288725	1	-	0.80699	1
cellular metal ion homeostasis	GO:0006875	317	+	0.213954	1	-	0.547916	1	+	0.26357	1
microtubule organizing center part	GO:0044450	91	+	0.21398	1	+	0.141678	1	-	0.754168	1
cell activation involved in immune response	GO:0002263	132	+	0.214229	1	+	0.175791	1	+	0.397464	1
leukocyte activation involved in immune response	GO:0002366	132	+	0.214229	1	+	0.175791	1	+	0.397464	1
ubiquitin ligase complex	GO:0000151	145	+	0.214342	1	-	0.759044	1	+	0.254702	1
cell division site	GO:0032153	39	+	0.214646	1	-	0.742296	1	+	0.236251	1
cell division site part	GO:0032155	39	+	0.214646	1	-	0.742296	1	+	0.236251	1
muscle cell differentiation	GO:0042692	271	+	0.21543	1	+	0.00743682	1	-	0.763444	1
proteasome accessory complex	GO:0022624	22	+	0.216014	1	+	0.481043	1	+	0.117866	1
regulation of cell shape	GO:0008360	100	+	0.216311	1	+	0.136114	1	+	0.35331	1
positive regulation of neurogenesis	GO:0050769	119	+	0.21666	1	-	0.675593	1	+	0.230614	1
protein K11-linked ubiquitination	GO:0070979	25	+	0.216709	1	+	0.377786	1	+	0.23604	1
purine nucleotide catabolic process	GO:0006195	436	+	0.217196	1	+	0.367837	1	+	0.224763	1
calcium ion transport into cytosol	GO:0060402	84	+	0.217224	1	-	0.964853	1	+	0.0379632	1
response to estradiol stimulus	GO:0032355	98	+	0.217419	1	+	0.00433812	1	+	0.432237	1
positive regulation of lipid transport	GO:0032370	25	+	0.217749	1	+	0.437314	1	+	0.147018	1
nuclear division	GO:0000280	355	+	0.217865	1	-	0.64633	1	-	0.54642	1
mitosis	GO:0007067	355	+	0.217865	1	-	0.64633	1	-	0.54642	1
voltage-gated potassium channel complex	GO:0008076	68	+	0.218342	1	+	0.177021	1	+	0.287247	1
potassium channel complex	GO:0034705	68	+	0.218342	1	+	0.177021	1	+	0.287247	1
plasma membrane organization	GO:0007009	93	+	0.218718	1	+	0.0158225	1	-	0.701623	1
vitamin binding	GO:0019842	129	+	0.218728	1	-	0.929624	1	+	0.0457445	1
steroid biosynthetic process	GO:0006694	139	+	0.21913	1	+	0.17539	1	+	0.156662	1
organophosphate catabolic process	GO:0046434	20	+	0.219198	1	+	0.240217	1	+	0.205624	1
regulation of T cell receptor signaling pathway	GO:0050856	20	+	0.219278	1	+	0.451017	1	+	0.175375	1
negative regulation of peptide hormone secretion	GO:0090278	27	+	0.219368	1	+	0.000307618	1	-	0.695022	1
negative regulation of peptide secretion	GO:0002792	28	+	0.219368	1	+	0.000307618	1	-	0.695022	1
negative regulation of G-protein coupled receptor protein signaling pathway	GO:0045744	64	+	0.219853	1	+	0.488229	1	+	0.149184	1
transaminase activity	GO:0008483	21	+	0.220558	1	-	0.68654	1	+	0.117959	1
regulation of cardiac muscle cell membrane potential	GO:0086036	20	+	0.220882	1	+	0.257339	1	+	0.241496	1
tyrosine phosphorylation of Stat3 protein	GO:0042503	34	+	0.221228	1	+	0.452886	1	+	0.224617	1
positive regulation of BMP signaling pathway	GO:0030513	31	+	0.22235	1	-	0.86115	1	+	0.0588808	1
extracellular organelle	GO:0043230	62	+	0.222457	1	-	0.855643	1	+	0.0386179	1
extracellular membrane-bounded organelle	GO:0065010	62	+	0.222457	1	-	0.855643	1	+	0.0386179	1
response to interleukin-1	GO:0070555	64	+	0.22249	1	-	0.63354	1	+	0.0660367	1
cell cortex part	GO:0044448	92	+	0.222612	1	-	0.999644	1	+	0.0415017	1
early endosome	GO:0005769	187	+	0.222805	1	+	0.0214234	1	-	0.672776	1
regulation of DNA metabolic process	GO:0051052	196	+	0.222974	1	-	0.786531	1	+	0.0357437	1
transcription regulatory region sequence-specific DNA binding	GO:0000976	144	+	0.223212	1	-	0.65048	1	+	0.0734748	1
transferase activity, transferring acyl groups other than amino-acyl groups	GO:0016747	165	+	0.223486	1	+	0.390117	1	+	0.132228	1
endomembrane system	GO:0012505	1730	+	0.223534	1	+	0.0577873	1	+	0.321364	1
establishment of protein localization in plasma membrane	GO:0090002	39	+	0.223748	1	+	0.105169	1	-	0.618746	1
negative regulation of smooth muscle cell proliferation	GO:0048662	27	+	0.224214	1	+	0.136576	1	-	0.938929	1
sensory perception of taste	GO:0050909	50	+	0.22437	1	-	0.645925	1	+	0.0379937	1
peroxisomal part	GO:0044439	74	+	0.224609	1	-	0.664631	1	+	0.123136	1
microbody part	GO:0044438	74	+	0.224609	1	-	0.664631	1	+	0.123136	1
recycling endosome membrane	GO:0055038	30	+	0.224799	1	+	0.431036	1	+	0.177781	1
small molecule biosynthetic process	GO:0044283	421	+	0.225157	1	+	0.0874499	1	-	0.528838	1
antigen processing and presentation of exogenous peptide antigen via MHC class I, TAP-dependent	GO:0002479	73	+	0.225247	1	+	0.466932	1	+	0.118982	1
positive regulation of blood vessel endothelial cell migration	GO:0043536	20	+	0.225566	1	+	0.00113357	1	-	0.830317	1
nucleoside-triphosphatase activity	GO:0017111	728	+	0.22578	1	-	0.776813	1	+	0.102979	1
phosphoric diester hydrolase activity	GO:0008081	90	+	0.225855	1	-	0.548703	1	+	0.0900073	1
negative regulation of insulin receptor signaling pathway	GO:0046627	23	+	0.225861	1	+	0.0445325	1	+	0.410953	1
negative regulation of cellular response to insulin stimulus	GO:1900077	24	+	0.225861	1	+	0.0445325	1	+	0.410953	1
negative regulation of cellular macromolecule biosynthetic process	GO:2000113	891	+	0.226091	1	-	0.661376	1	+	0.0620478	1
protein-lipid complex	GO:0032994	37	+	0.226101	1	+	0.36448	1	+	0.216878	1
histone methyltransferase activity	GO:0042054	47	+	0.226184	1	-	0.876222	1	+	0.0202219	1
negative regulation of response to cytokine stimulus	GO:0060761	31	+	0.226416	1	-	0.593872	1	+	0.112829	1
alcohol biosynthetic process	GO:0046165	112	+	0.226443	1	-	0.754526	1	+	0.271294	1
cytokine activity	GO:0005125	204	+	0.22654	1	-	0.629305	1	+	0.175784	1
collagen biosynthetic process	GO:0032964	29	+	0.22655	1	+	0.182816	1	+	0.258673	1
regulation of astrocyte differentiation	GO:0048710	23	+	0.226586	1	-	0.628175	1	+	0.0929828	1
transferrin transport	GO:0033572	30	+	0.226872	1	+	0.0724965	1	+	0.390695	1
ferric iron transport	GO:0015682	30	+	0.226872	1	+	0.0724965	1	+	0.390695	1
triglyceride homeostasis	GO:0070328	22	+	0.226899	1	+	0.389669	1	+	0.384266	1
intracellular estrogen receptor signaling pathway	GO:0030520	33	+	0.226977	1	+	0.187329	1	+	0.250141	1
xenobiotic metabolic process	GO:0006805	145	+	0.227509	1	+	0.00104315	1	-	0.948183	1
cellular response to xenobiotic stimulus	GO:0071466	146	+	0.227509	1	+	0.00104315	1	-	0.948183	1
autonomic nervous system development	GO:0048483	50	+	0.2276	1	-	0.513151	1	-	0.840809	1
sequence-specific DNA binding	GO:0043565	650	+	0.227863	1	-	0.550299	1	+	0.295936	1
negative regulation of nucleobase-containing compound metabolic process	GO:0045934	932	+	0.228393	1	+	0.380327	1	+	0.109866	1
positive regulation of viral reproduction	GO:0048524	79	+	0.228639	1	+	0.0740298	1	+	0.318936	1
spliceosomal snRNP assembly	GO:0000387	30	+	0.22865	1	+	0.0546816	1	+	0.429091	1
cholesterol biosynthetic process	GO:0006695	41	+	0.22874	1	-	0.507746	1	+	0.15011	1
ER to Golgi vesicle-mediated transport	GO:0006888	55	+	0.229529	1	+	0.00425748	1	-	0.546193	1
peptidase inhibitor activity	GO:0030414	159	+	0.229896	1	+	0.108323	1	-	0.726244	1
chemokine-mediated signaling pathway	GO:0070098	28	+	0.229916	1	-	0.937806	1	+	0.0355497	1
cellular response to organic nitrogen	GO:0071417	52	+	0.230166	1	-	0.85447	1	+	0.129691	1
negative regulation of cell cycle	GO:0045786	442	+	0.230245	1	+	0.215435	1	+	0.432569	1
negative regulation of epithelial cell proliferation	GO:0050680	77	+	0.230586	1	+	0.265232	1	+	0.255628	1
cellular component disassembly involved in apoptosis	GO:0006921	70	+	0.230726	1	+	0.320333	1	+	0.2135	1
protein acetylation	GO:0006473	122	+	0.230839	1	+	0.463026	1	+	0.121247	1
response to fibroblast growth factor stimulus	GO:0071774	156	+	0.231085	1	-	0.918721	1	+	0.293987	1
cellular response to fibroblast growth factor stimulus	GO:0044344	156	+	0.231085	1	-	0.918721	1	+	0.293987	1
scavenger receptor activity	GO:0005044	44	+	0.231222	1	+	0.120843	1	-	0.585732	1
RNA polymerase II transcription factor binding transcription factor activity involved in negative regulation of transcription	GO:0001191	25	+	0.231462	1	-	0.973546	1	+	0.00696812	1
oxidoreductase activity, acting on paired donors, with incorporation or reduction of molecular oxygen	GO:0016705	155	+	0.231564	1	+	0.177433	1	+	0.208864	1
regulation of lipid metabolic process	GO:0019216	206	+	0.231859	1	+	0.0655206	1	+	0.325939	1
rhythmic behavior	GO:0007622	26	+	0.232222	1	-	0.694094	1	+	0.0951873	1
modification-dependent protein catabolic process	GO:0019941	375	+	0.232912	1	-	0.633049	1	-	0.622775	1
RNA splicing	GO:0008380	312	+	0.233039	1	-	0.89895	1	+	0.0689436	1
M phase	GO:0000279	520	+	0.233246	1	-	0.582282	1	+	0.485939	1
dopamine receptor signaling pathway	GO:0007212	28	+	0.233592	1	-	0.682808	1	+	0.12482	1
response to copper ion	GO:0046688	23	+	0.233592	1	+	0.389954	1	+	0.213764	1
activation of adenylate cyclase activity by G-protein signaling pathway	GO:0007189	51	+	0.233921	1	-	0.752376	1	+	0.0603886	1
renal tubule development	GO:0061326	38	+	0.234522	1	+	0.320616	1	+	0.236975	1
nephron tubule development	GO:0072080	38	+	0.234522	1	+	0.320616	1	+	0.236975	1
microtubule anchoring	GO:0034453	35	+	0.234913	1	+	0.474257	1	+	0.402042	1
neurogenesis	GO:0022008	1108	+	0.235207	1	+	0.311571	1	+	0.388724	1
organic acid catabolic process	GO:0016054	186	+	0.235268	1	-	0.968672	1	+	0.0915641	1
carboxylic acid catabolic process	GO:0046395	186	+	0.235268	1	-	0.968672	1	+	0.0915641	1
central nervous system neuron development	GO:0021954	46	+	0.235393	1	+	0.366866	1	+	0.213853	1
receptor signaling protein serine/threonine kinase activity	GO:0004702	49	+	0.235792	1	-	0.996764	1	+	0.000271276	1
positive regulation of cell morphogenesis involved in differentiation	GO:0010770	30	+	0.235818	1	+	0.0670317	1	+	0.33399	1
cargo receptor activity	GO:0038024	62	+	0.236018	1	+	0.187137	1	-	0.561847	1
DNA-dependent DNA replication	GO:0006261	94	+	0.236823	1	+	0.0508397	1	-	0.937868	1
inactivation of MAPK activity	GO:0000188	24	+	0.237236	1	+	0.000615967	1	-	0.78238	1
positive regulation of transporter activity	GO:0032411	24	+	0.23764	1	+	0.0709314	1	+	0.275013	1
central nervous system development	GO:0007417	657	+	0.237779	1	+	0.0838767	1	-	0.735082	1
lipoprotein biosynthetic process	GO:0042158	58	+	0.237834	1	+	0.0206609	1	-	0.742271	1
nuclear chromosome part	GO:0044454	245	+	0.238064	1	-	0.967867	1	+	0.0659334	1
vesicle coat	GO:0030120	42	+	0.238123	1	-	0.602734	1	-	0.65596	1
nicotinamide nucleotide metabolic process	GO:0046496	47	+	0.238898	1	-	0.893124	1	+	0.0362367	1
pyridine nucleotide metabolic process	GO:0019362	47	+	0.238898	1	-	0.893124	1	+	0.0362367	1
exonuclease activity	GO:0004527	59	+	0.238959	1	+	0.196086	1	+	0.488877	1
cardiac muscle cell development	GO:0055013	33	+	0.238979	1	+	0.0588377	1	-	0.59391	1
smooth muscle cell differentiation	GO:0051145	40	+	0.239151	1	+	0.322724	1	+	0.269201	1
temperature homeostasis	GO:0001659	32	+	0.239156	1	+	0.318017	1	+	0.284663	1
negative regulation of BMP signaling pathway	GO:0030514	33	+	0.239168	1	-	0.826389	1	+	0.121201	1
positive regulation of macromolecule metabolic process	GO:0010604	1553	+	0.24016	1	+	0.270647	1	+	0.219758	1
regulation of endocrine process	GO:0044060	22	+	0.240688	1	+	0.260522	1	+	0.196799	1
response to oxygen levels	GO:0070482	258	+	0.241136	1	+	0.28382	1	+	0.172697	1
cleavage furrow	GO:0032154	36	+	0.241608	1	-	0.742296	1	+	0.280381	1
lipopolysaccharide-mediated signaling pathway	GO:0031663	37	+	0.241907	1	-	0.983649	1	+	0.0633328	1
negative regulation of cellular component movement	GO:0051271	129	+	0.242322	1	+	0.290901	1	+	0.183369	1
negative regulation of cell motility	GO:2000146	123	+	0.242322	1	+	0.290901	1	+	0.183369	1
negative regulation of cytokine-mediated signaling pathway	GO:0001960	27	+	0.242386	1	-	0.512903	1	+	0.168784	1
ATPase activity, coupled	GO:0042623	265	+	0.242426	1	+	0.403991	1	+	0.256428	1
regulation of membrane depolarization	GO:0003254	20	+	0.243659	1	+	0.138477	1	-	0.522263	1
organelle envelope	GO:0031967	782	+	0.244101	1	+	0.318268	1	+	0.402092	1
spindle microtubule	GO:0005876	39	+	0.244107	1	+	0.251398	1	+	0.310141	1
negative regulation of cell migration	GO:0030336	121	+	0.244454	1	+	0.290901	1	+	0.192635	1
regulation of filopodium assembly	GO:0051489	28	+	0.244467	1	-	0.706405	1	+	0.138931	1
generation of neurons	GO:0048699	1042	+	0.244743	1	+	0.245186	1	+	0.444989	1
cAMP metabolic process	GO:0046058	150	+	0.244955	1	+	0.200445	1	+	0.261526	1
immune response-regulating cell surface receptor signaling pathway	GO:0002768	136	+	0.24532	1	+	0.282315	1	+	0.323211	1
forebrain neuron differentiation	GO:0021879	24	+	0.245804	1	+	0.0764279	1	-	0.559558	1
receptor activator activity	GO:0030546	30	+	0.246408	1	+	0.148322	1	+	0.353235	1
adult walking behavior	GO:0007628	27	+	0.246541	1	-	0.6624	1	+	0.0836849	1
regulation of lipid storage	GO:0010883	32	+	0.246653	1	-	0.855094	1	+	0.105586	1
brain development	GO:0007420	477	+	0.246771	1	+	0.127923	1	-	0.508806	1
SAGA-type complex	GO:0070461	25	+	0.247084	1	+	0.101922	1	+	0.317834	1
negative regulation of angiogenesis	GO:0016525	54	+	0.247549	1	-	0.915479	1	+	0.0846223	1
negative regulation of protein kinase B signaling cascade	GO:0051898	20	+	0.248054	1	+	0.265999	1	+	0.305761	1
enzyme inhibitor activity	GO:0004857	301	+	0.248138	1	+	0.0415432	1	-	0.689158	1
astrocyte differentiation	GO:0048708	44	+	0.248604	1	+	0.213818	1	+	0.193359	1
renal tubule morphogenesis	GO:0061333	21	+	0.248643	1	+	0.30392	1	+	0.288358	1
ion transport	GO:0006811	773	+	0.248755	1	+	0.036621	1	-	0.506131	1
carboxylic acid binding	GO:0031406	185	+	0.249375	1	+	0.175437	1	+	0.325973	1
core promoter proximal region DNA binding	GO:0001159	43	+	0.249537	1	-	0.698569	1	+	0.159373	1
core promoter proximal region sequence-specific DNA binding	GO:0000987	42	+	0.249537	1	-	0.698569	1	+	0.159373	1
disulfide oxidoreductase activity	GO:0015036	31	+	0.249586	1	+	0.494042	1	+	0.169656	1
cell projection morphogenesis	GO:0048858	651	+	0.249593	1	+	0.289044	1	+	0.434164	1
negative regulation of nucleotide metabolic process	GO:0045980	65	+	0.249864	1	+	0.150189	1	+	0.416428	1
plasma lipoprotein particle clearance	GO:0034381	30	+	0.250119	1	+	0.410366	1	+	0.303511	1
G-protein coupled receptor binding	GO:0001664	198	+	0.250551	1	-	0.765161	1	+	0.171797	1
postsynaptic membrane	GO:0045211	176	+	0.250668	1	+	0.133697	1	-	0.639575	1
hindbrain morphogenesis	GO:0021575	32	+	0.251338	1	-	0.604637	1	+	0.156591	1
regulation of interleukin-4 production	GO:0032673	21	+	0.251531	1	-	0.666304	1	+	0.0932134	1
angiogenesis	GO:0001525	350	+	0.25161	1	+	0.446482	1	+	0.413102	1
positive regulation of immune effector process	GO:0002699	96	+	0.25169	1	+	0.438166	1	+	0.266486	1
positive regulation of transmission of nerve impulse	GO:0051971	50	+	0.25177	1	-	0.626773	1	+	0.349926	1
positive regulation of neurological system process	GO:0031646	55	+	0.25177	1	-	0.626773	1	+	0.349926	1
regulation of S phase of mitotic cell cycle	GO:0007090	23	+	0.251813	1	+	0.0238672	1	+	0.466332	1
T cell mediated cytotoxicity	GO:0001913	22	+	0.252034	1	+	0.217081	1	+	0.41845	1
negative regulation of small GTPase mediated signal transduction	GO:0051058	28	+	0.252254	1	-	0.828872	1	+	0.115749	1
negative regulation of cytokine biosynthetic process	GO:0042036	25	+	0.252453	1	+	0.401703	1	+	0.182171	1
establishment of vesicle localization	GO:0051650	55	+	0.252566	1	+	0.263373	1	-	0.95342	1
histone-lysine N-methyltransferase activity	GO:0018024	38	+	0.253194	1	-	0.899093	1	+	0.024256	1
circadian sleep/wake cycle	GO:0042745	21	+	0.253275	1	+	0.193571	1	+	0.464679	1
regulation of translational initiation	GO:0006446	48	+	0.253716	1	+	0.215239	1	-	0.513002	1
'de novo' protein folding	GO:0006458	52	+	0.253778	1	+	0.313749	1	+	0.225649	1
G2/M transition of mitotic cell cycle	GO:0000086	141	+	0.253989	1	+	0.0363072	1	-	0.869727	1
respiratory chain	GO:0070469	65	+	0.254148	1	+	0.0139395	1	-	0.702847	1
modification-dependent macromolecule catabolic process	GO:0043632	378	+	0.254833	1	-	0.633049	1	-	0.650664	1
negative regulation of synaptic transmission	GO:0050805	35	+	0.255218	1	-	0.769969	1	+	0.145214	1
acid secretion	GO:0046717	29	+	0.255233	1	+	0.177678	1	+	0.363418	1
positive regulation of fat cell differentiation	GO:0045600	27	+	0.255246	1	-	0.733557	1	+	0.133315	1
negative regulation of protein complex assembly	GO:0031333	60	+	0.25538	1	+	0.36472	1	+	0.322744	1
substrate-specific channel activity	GO:0022838	384	+	0.255443	1	+	0.0142769	1	-	0.740282	1
fatty acid biosynthetic process	GO:0006633	127	+	0.255551	1	+	0.0168623	1	+	0.46754	1
cellular component biogenesis at cellular level	GO:0071843	232	+	0.255599	1	-	0.764603	1	+	0.111837	1
positive regulation of transcription, DNA-dependent	GO:0045893	974	+	0.255678	1	+	0.329254	1	+	0.258757	1
forebrain regionalization	GO:0021871	20	+	0.255696	1	+	0.00278254	1	-	0.627335	1
negative regulation of macromolecule metabolic process	GO:0010605	1223	+	0.256045	1	+	0.298914	1	+	0.316636	1
nuclease activity	GO:0004518	159	+	0.256163	1	+	0.217213	1	+	0.453522	1
cell part morphogenesis	GO:0032990	662	+	0.2571	1	+	0.286247	1	+	0.429958	1
ion transmembrane transport	GO:0034220	215	+	0.257123	1	+	0.0125151	1	+	0.449285	1
RNA processing	GO:0006396	620	+	0.257313	1	-	0.68142	1	+	0.429957	1
translation initiation factor activity	GO:0003743	46	+	0.257908	1	-	0.514445	1	+	0.277307	1
hydrolase activity, acting on acid anhydrides	GO:0016817	772	+	0.258324	1	-	0.814733	1	+	0.0849289	1
phosphate-containing compound metabolic process	GO:0006796	1437	+	0.258561	1	+	0.149867	1	+	0.464932	1
phosphorus metabolic process	GO:0006793	1437	+	0.258561	1	+	0.149867	1	+	0.464932	1
positive regulation of production of molecular mediator of immune response	GO:0002702	23	+	0.258714	1	+	0.365103	1	+	0.229548	1
steroid hormone receptor binding	GO:0035258	63	+	0.258741	1	-	0.816542	1	+	0.0804607	1
G1/S transition of mitotic cell cycle	GO:0000082	186	+	0.258895	1	+	0.364605	1	-	0.61015	1
oxidoreductase activity, acting on the CH-CH group of donors	GO:0016627	55	+	0.258925	1	-	0.54394	1	+	0.105984	1
response to acid	GO:0001101	91	+	0.259498	1	-	0.579829	1	+	0.219335	1
protein homotetramerization	GO:0051289	51	+	0.259755	1	-	0.828767	1	+	0.0541521	1
lymphocyte chemotaxis	GO:0048247	21	+	0.259834	1	-	0.69062	1	+	0.245962	1
regulation of dephosphorylation	GO:0035303	106	+	0.260137	1	+	0.382368	1	+	0.458684	1
positive regulation of JAK-STAT cascade	GO:0046427	53	+	0.260808	1	+	0.345497	1	+	0.281102	1
mammary gland morphogenesis	GO:0060443	51	+	0.261205	1	+	0.192152	1	+	0.266686	1
regulation of immune response	GO:0050776	517	+	0.261521	1	+	0.329336	1	+	0.128473	1
response to xenobiotic stimulus	GO:0009410	147	+	0.261786	1	+	0.00104315	1	-	0.959565	1
regulation of lipoprotein lipase activity	GO:0051004	28	+	0.26227	1	+	0.0495673	1	-	0.562096	1
positive regulation of response to DNA damage stimulus	GO:2001022	46	+	0.262609	1	-	0.6304	1	+	0.136864	1
ventricular cardiac muscle cell differentiation	GO:0055012	20	+	0.262964	1	+	0.0940858	1	-	0.519425	1
development of primary male sexual characteristics	GO:0046546	110	+	0.263241	1	+	0.0152791	1	-	0.544793	1
regulation of ion transmembrane transport	GO:0034765	57	+	0.263534	1	+	0.0298069	1	+	0.465753	1
cell division	GO:0051301	457	+	0.26398	1	+	0.221437	1	-	0.677556	1
lung alveolus development	GO:0048286	36	+	0.26443	1	+	0.308097	1	+	0.221318	1
cellular response to amine stimulus	GO:0071418	51	+	0.264447	1	-	0.85447	1	+	0.16373	1
positive regulation of vasoconstriction	GO:0045907	21	+	0.264524	1	-	0.571279	1	+	0.188025	1
RNA polymerase II transcription factor binding	GO:0001085	69	+	0.264841	1	-	0.939021	1	+	0.0275469	1
protein lipidation	GO:0006497	53	+	0.264897	1	+	0.0238427	1	-	0.775655	1
eye photoreceptor cell development	GO:0042462	25	+	0.265473	1	+	0.318514	1	+	0.231444	1
regulation of heart morphogenesis	GO:2000826	22	+	0.266007	1	-	0.770575	1	-	0.98537	1
mesoderm development	GO:0007498	100	+	0.266134	1	-	0.942379	1	+	0.381529	1
positive regulation of ubiquitin-protein ligase activity	GO:0051443	79	+	0.26656	1	+	0.124385	1	+	0.246113	1
regulation of tyrosine phosphorylation of Stat3 protein	GO:0042516	31	+	0.267082	1	+	0.49749	1	+	0.267223	1
pigment biosynthetic process	GO:0046148	42	+	0.267306	1	-	0.741174	1	+	0.0510833	1
cellular protein catabolic process	GO:0044257	407	+	0.267627	1	-	0.587949	1	-	0.683968	1
negative regulation of lyase activity	GO:0051350	59	+	0.267652	1	+	0.135683	1	+	0.44191	1
membrane budding	GO:0006900	39	+	0.267848	1	+	0.244187	1	+	0.213743	1
response to glucose stimulus	GO:0009749	110	+	0.267918	1	+	0.261967	1	+	0.180211	1
RNA polymerase activity	GO:0034062	41	+	0.267973	1	+	0.00393113	1	-	0.741355	1
DNA-directed RNA polymerase activity	GO:0003899	41	+	0.267973	1	+	0.00393113	1	-	0.741355	1
genitalia development	GO:0048806	37	+	0.268194	1	+	0.229948	1	+	0.280665	1
proteolysis involved in cellular protein catabolic process	GO:0051603	394	+	0.269095	1	-	0.587949	1	-	0.662061	1
extracellular structure organization	GO:0043062	203	+	0.269136	1	-	0.754749	1	+	0.169568	1
extracellular matrix organization	GO:0030198	202	+	0.269136	1	-	0.754749	1	+	0.169568	1
endocytic vesicle membrane	GO:0030666	89	+	0.26957	1	+	0.407602	1	+	0.150565	1
fatty acid binding	GO:0005504	48	+	0.269653	1	+	0.484159	1	+	0.166708	1
SMAD binding	GO:0046332	62	+	0.26968	1	+	0.468485	1	+	0.19956	1
axonogenesis	GO:0007409	505	+	0.269741	1	+	0.235919	1	-	0.587562	1
regulation of toll-like receptor signaling pathway	GO:0034121	28	+	0.26985	1	+	0.120591	1	+	0.23936	1
protein tyrosine/serine/threonine phosphatase activity	GO:0008138	42	+	0.269873	1	+	0.000829702	1	-	0.684678	1
glucose metabolic process	GO:0006006	202	+	0.26995	1	-	0.9512	1	+	0.1725	1
plasma lipoprotein particle	GO:0034358	36	+	0.270694	1	+	0.449244	1	+	0.216878	1
ribosome biogenesis	GO:0042254	141	+	0.270877	1	-	0.858363	1	+	0.137377	1
regulation of protein modification process	GO:0031399	1014	+	0.270975	1	+	0.13053	1	+	0.442697	1
cell projection organization	GO:0030030	899	+	0.271556	1	+	0.325125	1	+	0.373207	1
pyridine-containing compound metabolic process	GO:0072524	48	+	0.272026	1	-	0.893124	1	+	0.0491419	1
regulation of nucleocytoplasmic transport	GO:0046822	151	+	0.272027	1	+	0.170442	1	+	0.332612	1
S-adenosylmethionine-dependent methyltransferase activity	GO:0008757	100	+	0.272373	1	-	0.982252	1	+	0.158955	1
cellular response to oxygen levels	GO:0071453	80	+	0.272613	1	+	0.382067	1	+	0.183127	1
inflammatory response	GO:0006954	474	+	0.273145	1	+	0.207379	1	+	0.204936	1
protein tetramerization	GO:0051262	82	+	0.274043	1	-	0.867121	1	+	0.0367828	1
positive regulation of cell-substrate adhesion	GO:0010811	54	+	0.274341	1	-	0.675521	1	+	0.181655	1
positive regulation of gene expression	GO:0010628	1050	+	0.274395	1	+	0.414595	1	+	0.199181	1
regulation of cation channel activity	GO:2001257	21	+	0.274523	1	+	0.0344688	1	+	0.326205	1
heart development	GO:0007507	373	+	0.274733	1	+	0.190665	1	-	0.900433	1
regulation of actin filament depolymerization	GO:0030834	31	+	0.274833	1	-	0.57357	1	+	0.17331	1
G-protein signaling, coupled to cAMP nucleotide second messenger	GO:0007188	111	+	0.275486	1	+	0.498631	1	+	0.134627	1
lipid storage	GO:0019915	50	+	0.275622	1	-	0.701131	1	+	0.120714	1
regulation of heart rate	GO:0002027	49	+	0.275884	1	+	0.157343	1	+	0.278215	1
positive regulation of metabolic process	GO:0009893	1723	+	0.276606	1	+	0.28379	1	+	0.310985	1
anoikis	GO:0043276	21	+	0.276828	1	-	0.845417	1	+	0.10608	1
Wnt-protein binding	GO:0017147	28	+	0.27706	1	-	0.934926	1	+	0.208952	1
pyrophosphatase activity	GO:0016462	765	+	0.277365	1	-	0.883314	1	+	0.0769785	1
acute-phase response	GO:0006953	47	+	0.277379	1	+	0.205822	1	+	0.385918	1
cellular response to hormone stimulus	GO:0032870	396	+	0.278398	1	+	0.0149646	1	+	0.40395	1
activation of MAPKK activity	GO:0000186	51	+	0.278674	1	-	0.9489	1	+	0.0137574	1
mitochondrial intermembrane space	GO:0005758	43	+	0.278807	1	+	0.369021	1	+	0.154245	1
regulation of synapse structure and activity	GO:0050803	50	+	0.279064	1	-	0.73968	1	-	0.542313	1
response to hexose stimulus	GO:0009746	116	+	0.279335	1	+	0.261967	1	+	0.19566	1
regulation of synapse organization	GO:0050807	44	+	0.279627	1	-	0.823092	1	-	0.542794	1
positive regulation of nitrogen compound metabolic process	GO:0051173	1192	+	0.279826	1	+	0.478991	1	+	0.290638	1
regulation of molecular function	GO:0065009	1817	+	0.280371	1	-	0.718413	1	+	0.0806435	1
establishment or maintenance of cell polarity	GO:0007163	114	+	0.280375	1	-	0.986017	1	+	0.0586895	1
intracellular ligand-gated ion channel activity	GO:0005217	21	+	0.280391	1	+	0.160273	1	+	0.330426	1
positive regulation of ion transport	GO:0043270	85	+	0.280757	1	+	0.0574221	1	-	0.508801	1
regulation of Cdc42 protein signal transduction	GO:0032489	20	+	0.280819	1	-	0.682047	1	+	0.302516	1
response to food	GO:0032094	22	+	0.280887	1	+	0.211859	1	+	0.265612	1
response to exogenous dsRNA	GO:0043330	21	+	0.280972	1	-	0.985568	1	+	0.00866675	1
ion transmembrane transporter activity	GO:0015075	681	+	0.28101	1	+	0.000811318	1	-	0.908532	1
negative regulation of homeostatic process	GO:0032845	24	+	0.281074	1	+	0.224963	1	+	0.249085	1
positive regulation of innate immune response	GO:0045089	155	+	0.281165	1	-	0.894421	1	+	0.0350519	1
ion channel activity	GO:0005216	375	+	0.281616	1	+	0.0142769	1	-	0.769293	1
internal protein amino acid acetylation	GO:0006475	108	+	0.281816	1	-	0.647566	1	+	0.119491	1
cell morphogenesis	GO:0000902	902	+	0.281869	1	-	0.505012	1	+	0.277669	1
heparin binding	GO:0008201	130	+	0.281971	1	-	0.599022	1	+	0.457087	1
myofibril assembly	GO:0030239	36	+	0.28232	1	+	0.46827	1	+	0.455253	1
cysteine-type endopeptidase activity	GO:0004197	67	+	0.282528	1	+	0.307212	1	+	0.381874	1
alcohol metabolic process	GO:0006066	571	+	0.282824	1	+	0.151605	1	-	0.593841	1
vesicle coating	GO:0006901	36	+	0.283229	1	+	0.125921	1	+	0.2852	1
alpha-beta T cell differentiation	GO:0046632	65	+	0.283434	1	+	0.352796	1	+	0.332197	1
positive regulation of tissue remodeling	GO:0034105	22	+	0.2839	1	+	0.0609013	1	-	0.661125	1
ubiquitin protein ligase binding	GO:0031625	146	+	0.283995	1	+	0.277963	1	+	0.480406	1
small conjugating protein ligase binding	GO:0044389	146	+	0.283995	1	+	0.277963	1	+	0.480406	1
cell projection assembly	GO:0030031	198	+	0.284032	1	+	0.0781453	1	-	0.509486	1
cell fate specification	GO:0001708	73	+	0.284224	1	-	0.944737	1	+	0.392238	1
neuron projection morphogenesis	GO:0048812	559	+	0.284559	1	+	0.18173	1	-	0.576881	1
calcium channel activity	GO:0005262	93	+	0.284577	1	+	0.226274	1	-	0.639507	1
positive regulation of ubiquitin-protein ligase activity involved in mitotic cell cycle	GO:0051437	71	+	0.284822	1	+	0.205103	1	+	0.237515	1
negative regulation of lipid metabolic process	GO:0045833	56	+	0.284928	1	+	0.201665	1	+	0.354563	1
nuclear membrane	GO:0031965	185	+	0.285007	1	-	0.665675	1	+	0.087238	1
long-term memory	GO:0007616	21	+	0.285091	1	+	0.160321	1	-	0.823643	1
lysine N-methyltransferase activity	GO:0016278	43	+	0.285346	1	-	0.892234	1	+	0.0319427	1
protein-lysine N-methyltransferase activity	GO:0016279	43	+	0.285346	1	-	0.892234	1	+	0.0319427	1
heterocycle metabolic process	GO:0046483	982	+	0.285709	1	-	0.626764	1	+	0.100513	1
long-chain fatty-acyl-CoA metabolic process	GO:0035336	23	+	0.285766	1	+	0.432972	1	-	0.914917	1
divalent inorganic cation transmembrane transporter activity	GO:0072509	41	+	0.285836	1	+	0.0112882	1	-	0.887571	1
voltage-gated potassium channel activity	GO:0005249	78	+	0.286333	1	+	0.1857	1	+	0.374099	1
androgen metabolic process	GO:0008209	29	+	0.286356	1	+	0.319643	1	+	0.208342	1
artery development	GO:0060840	51	+	0.286438	1	+	0.254513	1	-	0.932728	1
regulation of vasodilation	GO:0042312	25	+	0.286482	1	+	0.470556	1	+	0.18157	1
muscle system process	GO:0003012	275	+	0.286527	1	+	0.126222	1	+	0.486597	1
reciprocal DNA recombination	GO:0035825	36	+	0.286678	1	-	0.665518	1	+	0.168441	1
reciprocal meiotic recombination	GO:0007131	36	+	0.286678	1	-	0.665518	1	+	0.168441	1
melanosome	GO:0042470	93	+	0.28669	1	+	0.421768	1	+	0.34037	1
pigment granule	GO:0048770	93	+	0.28669	1	+	0.421768	1	+	0.34037	1
histone acetylation	GO:0016573	101	+	0.286712	1	-	0.780136	1	+	0.106035	1
transferase activity, transferring hexosyl groups	GO:0016758	181	+	0.286914	1	+	0.0146321	1	-	0.736322	1
negative regulation of endopeptidase activity	GO:0010951	119	+	0.287103	1	+	0.153148	1	-	0.772619	1
cholesterol efflux	GO:0033344	35	+	0.28717	1	+	0.274313	1	+	0.284631	1
protein acylation	GO:0043543	138	+	0.287176	1	-	0.526173	1	+	0.148934	1
carboxy-lyase activity	GO:0016831	30	+	0.287202	1	-	0.508459	1	+	0.431411	1
iron ion transport	GO:0006826	47	+	0.288488	1	+	0.421226	1	+	0.332811	1
cellular chemical homeostasis	GO:0055082	618	+	0.288897	1	+	0.272322	1	-	0.678244	1
nucleotide-binding oligomerization domain containing signaling pathway	GO:0070423	27	+	0.288984	1	-	0.958823	1	+	0.0622064	1
regulation of protein ubiquitination	GO:0031396	172	+	0.289274	1	+	0.148755	1	-	0.502913	1
hydrolase activity, acting on acid anhydrides, in phosphorus-containing anhydrides	GO:0016818	767	+	0.289509	1	-	0.885542	1	+	0.0811319	1
leukocyte degranulation	GO:0043299	39	+	0.289671	1	+	0.240585	1	+	0.451872	1
endoplasmic reticulum	GO:0005783	1238	+	0.289692	1	+	0.103108	1	+	0.433925	1
calcium-independent cell-cell adhesion	GO:0016338	22	+	0.2898	1	-	0.920713	1	-	0.75704	1
hippo signaling cascade	GO:0035329	28	+	0.289954	1	-	0.875216	1	+	0.117201	1
positive regulation of canonical Wnt receptor signaling pathway	GO:0090263	47	+	0.290099	1	-	0.616941	1	+	0.206133	1
cell cycle phase	GO:0022403	819	+	0.290193	1	+	0.0735899	1	-	0.872097	1
ATPase activity, coupled to transmembrane movement of substances	GO:0042626	91	+	0.290384	1	-	0.698531	1	+	0.308671	1
ATPase activity, coupled to movement of substances	GO:0043492	92	+	0.290384	1	-	0.698531	1	+	0.308671	1
regulation of interleukin-2 production	GO:0032663	37	+	0.290514	1	+	0.413493	1	+	0.201667	1
positive regulation of macromolecule biosynthetic process	GO:0010557	1106	+	0.290531	1	+	0.44927	1	+	0.222386	1
negative regulation of nucleotide biosynthetic process	GO:0030809	63	+	0.290736	1	+	0.150189	1	+	0.490256	1
negative regulation of cyclic nucleotide metabolic process	GO:0030800	62	+	0.290736	1	+	0.150189	1	+	0.490256	1
negative regulation of cyclic nucleotide biosynthetic process	GO:0030803	62	+	0.290736	1	+	0.150189	1	+	0.490256	1
regulation of cell size	GO:0008361	71	+	0.290942	1	-	0.601082	1	+	0.200456	1
synaptic membrane	GO:0097060	205	+	0.291062	1	+	0.168375	1	-	0.764931	1
M phase of mitotic cell cycle	GO:0000087	365	+	0.291314	1	-	0.755105	1	-	0.585513	1
muscle contraction	GO:0006936	246	+	0.291345	1	+	0.063725	1	-	0.563613	1
regulation of DNA-dependent transcription in response to stress	GO:0043620	41	+	0.291431	1	-	0.619853	1	+	0.160487	1
positive regulation of myeloid leukocyte differentiation	GO:0002763	38	+	0.291723	1	+	0.284235	1	+	0.34172	1
mesoderm morphogenesis	GO:0048332	62	+	0.291726	1	-	0.974003	1	+	0.0169129	1
amine binding	GO:0043176	134	+	0.291792	1	+	0.166775	1	+	0.444455	1
spindle assembly	GO:0051225	40	+	0.291874	1	-	0.522856	1	+	0.187701	1
leukocyte mediated cytotoxicity	GO:0001909	47	+	0.292541	1	+	0.321711	1	+	0.265645	1
negative regulation of Ras protein signal transduction	GO:0046580	27	+	0.292613	1	-	0.828872	1	+	0.143434	1
dorsal spinal cord development	GO:0021516	20	+	0.29262	1	+	0.256713	1	+	0.359374	1
regulation of nervous system development	GO:0051960	433	+	0.292794	1	+	0.498219	1	-	0.506658	1
cell body	GO:0044297	304	+	0.292828	1	-	0.546056	1	+	0.472117	1
establishment of planar polarity	GO:0001736	25	+	0.293125	1	+	0.195575	1	+	0.266282	1
establishment of tissue polarity	GO:0007164	26	+	0.293125	1	+	0.195575	1	+	0.266282	1
ribonucleoside monophosphate metabolic process	GO:0009161	37	+	0.293218	1	-	0.922616	1	+	0.0300206	1
extrinsic to plasma membrane	GO:0019897	79	+	0.293448	1	+	0.148873	1	+	0.348674	1
regulation of extent of cell growth	GO:0061387	46	+	0.29353	1	+	0.36945	1	+	0.287419	1
cation transport	GO:0006812	569	+	0.293982	1	+	0.0691272	1	-	0.503488	1
cytokine receptor activity	GO:0004896	73	+	0.294001	1	-	0.962525	1	+	0.039993	1
regulation of cell morphogenesis	GO:0022604	295	+	0.294141	1	+	0.10796	1	-	0.637054	1
lung epithelium development	GO:0060428	33	+	0.294585	1	+	0.401897	1	+	0.275261	1
coated vesicle membrane	GO:0030662	147	+	0.294708	1	-	0.512353	1	+	0.397204	1
mammary gland development	GO:0030879	126	+	0.294779	1	+	0.115864	1	+	0.293339	1
cranial nerve development	GO:0021545	44	+	0.295307	1	-	0.735818	1	-	0.937177	1
P-P-bond-hydrolysis-driven transmembrane transporter activity	GO:0015405	99	+	0.2956	1	-	0.832589	1	+	0.215041	1
primary active transmembrane transporter activity	GO:0015399	99	+	0.2956	1	-	0.832589	1	+	0.215041	1
inorganic cation transmembrane transporter activity	GO:0022890	328	+	0.296317	1	+	0.00365854	1	-	0.861333	1
coenzyme metabolic process	GO:0006732	207	+	0.297101	1	-	0.99067	1	+	0.075967	1
cellular response to endogenous stimulus	GO:0071495	558	+	0.297186	1	+	0.117792	1	+	0.439964	1
cell cycle process	GO:0022402	1030	+	0.297576	1	+	0.129382	1	-	0.777325	1
RNA capping	GO:0009452	31	+	0.298028	1	+	0.224747	1	+	0.410252	1
Golgi-associated vesicle	GO:0005798	62	+	0.298097	1	-	0.58625	1	-	0.770192	1
negative regulation of ubiquitin-protein ligase activity involved in mitotic cell cycle	GO:0051436	66	+	0.298106	1	+	0.325364	1	+	0.218094	1
regulation of phosphorylation	GO:0042325	868	+	0.298133	1	+	0.128352	1	+	0.449948	1
regulation of protein phosphorylation	GO:0001932	820	+	0.298409	1	+	0.148198	1	+	0.451133	1
negative regulation of hydrolase activity	GO:0051346	223	+	0.298466	1	+	0.164536	1	-	0.777189	1
macromolecular complex remodeling	GO:0034367	23	+	0.298988	1	+	0.367021	1	+	0.404783	1
protein-lipid complex remodeling	GO:0034368	23	+	0.298988	1	+	0.367021	1	+	0.404783	1
plasma lipoprotein particle remodeling	GO:0034369	23	+	0.298988	1	+	0.367021	1	+	0.404783	1
negative regulation of cell morphogenesis involved in differentiation	GO:0010771	20	+	0.299195	1	+	0.483356	1	+	0.351889	1
substrate-specific transmembrane transporter activity	GO:0022891	793	+	0.299299	1	+	0.00237472	1	-	0.953237	1
monosaccharide biosynthetic process	GO:0046364	80	+	0.299974	1	-	0.602137	1	-	0.514332	1
integral to Golgi membrane	GO:0030173	47	+	0.300156	1	-	0.64064	1	+	0.122914	1
clathrin adaptor complex	GO:0030131	31	+	0.300162	1	-	0.866191	1	+	0.0334473	1
endopeptidase inhibitor activity	GO:0004866	153	+	0.30036	1	+	0.108323	1	-	0.814252	1
T cell differentiation	GO:0030217	157	+	0.301424	1	-	0.927753	1	+	0.0543793	1
negative regulation of cytokine secretion	GO:0050710	22	+	0.302526	1	+	0.119995	1	+	0.428272	1
regulated secretory pathway	GO:0045055	47	+	0.302546	1	+	0.192157	1	+	0.394234	1
cation homeostasis	GO:0055080	413	+	0.30272	1	+	0.245333	1	+	0.339002	1
caveola	GO:0005901	61	+	0.304229	1	-	0.79427	1	+	0.0984786	1
regulation of interphase of mitotic cell cycle	GO:2000602	148	+	0.304407	1	+	0.110696	1	-	0.752566	1
prostate gland epithelium morphogenesis	GO:0060740	29	+	0.305141	1	+	0.035663	1	-	0.630939	1
negative regulation of response to stimulus	GO:0048585	769	+	0.305398	1	-	0.836671	1	+	0.0617377	1
sequence-specific distal enhancer binding RNA polymerase II transcription factor activity	GO:0003705	104	+	0.305475	1	-	0.900412	1	+	0.151976	1
organic anion transport	GO:0015711	69	+	0.305862	1	+	0.0528223	1	-	0.966049	1
regulation of type I interferon-mediated signaling pathway	GO:0060338	32	+	0.305934	1	-	0.573663	1	+	0.183727	1
negative regulation of peptidase activity	GO:0010466	122	+	0.306378	1	+	0.174878	1	-	0.772619	1
negative regulation of cyclase activity	GO:0031280	58	+	0.306381	1	+	0.135683	1	+	0.496185	1
ruffle organization	GO:0031529	23	+	0.306646	1	+	0.00531429	1	-	0.932078	1
chemokine production	GO:0032602	51	+	0.306711	1	+	0.218313	1	+	0.349327	1
steroid hormone receptor activity	GO:0003707	50	+	0.307239	1	+	0.17783	1	+	0.420206	1
meiotic prophase I	GO:0007128	21	+	0.307399	1	+	0.0310906	1	+	0.499747	1
prophase	GO:0051324	24	+	0.307399	1	+	0.0310906	1	+	0.499747	1
male gonad development	GO:0008584	93	+	0.308083	1	+	0.0152791	1	-	0.61539	1
cellular carbohydrate metabolic process	GO:0044262	569	+	0.308339	1	+	0.222152	1	+	0.313859	1
negative regulation of cAMP biosynthetic process	GO:0030818	61	+	0.308646	1	+	0.150189	1	-	0.520223	1
negative regulation of cAMP metabolic process	GO:0030815	61	+	0.308646	1	+	0.150189	1	-	0.520223	1
regulation of carbohydrate catabolic process	GO:0043470	28	+	0.309501	1	+	0.0412872	1	-	0.51889	1
regulation of cellular carbohydrate catabolic process	GO:0043471	28	+	0.309501	1	+	0.0412872	1	-	0.51889	1
central nervous system neuron axonogenesis	GO:0021955	24	+	0.310031	1	+	0.169442	1	-	0.543282	1
metal ion homeostasis	GO:0055065	343	+	0.310581	1	-	0.54031	1	+	0.337716	1
double-strand break repair	GO:0006302	110	+	0.310637	1	-	0.675097	1	+	0.315124	1
regulation of odontogenesis	GO:0042481	22	+	0.310721	1	+	0.00260997	1	-	0.907267	1
activation of protein kinase C activity by G-protein coupled receptor protein signaling pathway	GO:0007205	36	+	0.310964	1	+	0.343433	1	+	0.257101	1
negative regulation of protein polymerization	GO:0032272	40	+	0.311065	1	+	0.429753	1	+	0.33352	1
regulation of chromosome segregation	GO:0051983	24	+	0.311445	1	+	0.392328	1	+	0.275588	1
regulation of cytokine-mediated signaling pathway	GO:0001959	82	+	0.311883	1	-	0.590472	1	+	0.200058	1
regulation of organic acid transport	GO:0032890	27	+	0.312089	1	+	0.44367	1	+	0.232712	1
dopamine transport	GO:0015872	25	+	0.312146	1	+	0.482052	1	+	0.314796	1
regulation of protein complex assembly	GO:0043254	178	+	0.312463	1	+	0.440467	1	+	0.437958	1
transcription factor binding transcription factor activity	GO:0000989	474	+	0.312538	1	-	0.793963	1	+	0.366228	1
tissue homeostasis	GO:0001894	110	+	0.313076	1	-	0.580769	1	+	0.0637421	1
mitochondrial respiratory chain	GO:0005746	58	+	0.31321	1	+	0.00601671	1	-	0.844487	1
protein serine/threonine/tyrosine kinase activity	GO:0004712	34	+	0.313265	1	+	0.292187	1	+	0.268503	1
internal peptidyl-lysine acetylation	GO:0018393	103	+	0.314113	1	-	0.7187	1	+	0.130957	1
synaptic vesicle	GO:0008021	100	+	0.314393	1	+	0.146295	1	-	0.745389	1
cellular respiration	GO:0045333	140	+	0.314482	1	+	0.101807	1	+	0.405226	1
nucleobase-containing compound kinase activity	GO:0019205	44	+	0.314507	1	+	0.244223	1	-	0.619312	1
cell projection	GO:0042995	1192	+	0.314764	1	-	0.772436	1	+	0.260881	1
heat shock protein binding	GO:0031072	88	+	0.314981	1	+	0.32587	1	+	0.47192	1
regulation of response to biotic stimulus	GO:0002831	79	+	0.31528	1	+	0.179285	1	+	0.368333	1
regulation of mitotic cell cycle	GO:0007346	309	+	0.315666	1	+	0.0274005	1	-	0.922007	1
organic ether metabolic process	GO:0018904	136	+	0.316263	1	-	0.632077	1	+	0.435972	1
central nervous system neuron differentiation	GO:0021953	118	+	0.316264	1	+	0.407632	1	+	0.221184	1
skeletal muscle organ development	GO:0060538	179	+	0.316322	1	+	0.0153295	1	+	0.448943	1
cellular ion homeostasis	GO:0006873	571	+	0.316325	1	+	0.327477	1	-	0.699363	1
vesicle targeting	GO:0006903	38	+	0.317302	1	+	0.366404	1	-	0.985127	1
regulation of locomotion	GO:0040012	444	+	0.317349	1	+	0.316976	1	+	0.234803	1
T cell mediated immunity	GO:0002456	49	+	0.317475	1	+	0.393381	1	+	0.299279	1
histone H4 acetylation	GO:0043967	42	+	0.317499	1	+	0.497695	1	+	0.331697	1
heterophilic cell-cell adhesion	GO:0007157	27	+	0.317868	1	+	0.280918	1	-	0.978741	1
insulin-like growth factor binding	GO:0005520	25	+	0.318371	1	-	0.848661	1	+	0.145262	1
response to oxidative stress	GO:0006979	241	+	0.319142	1	-	0.580954	1	+	0.431883	1
estrogen receptor binding	GO:0030331	27	+	0.31921	1	+	0.0935889	1	+	0.382286	1
cellular nitrogen compound catabolic process	GO:0044270	513	+	0.319318	1	-	0.556229	1	+	0.180934	1
positive regulation of adaptive immune response based on somatic recombination of immune receptors built from immunoglobulin superfamily domains	GO:0002824	44	+	0.319437	1	+	0.321724	1	+	0.319906	1
peroxisome organization	GO:0007031	32	+	0.31948	1	+	0.49165	1	+	0.137625	1
envelope	GO:0031975	794	+	0.319613	1	+	0.377478	1	+	0.479917	1
positive regulation of RNA metabolic process	GO:0051254	1025	+	0.319673	1	+	0.354873	1	+	0.301364	1
actin binding	GO:0003779	335	+	0.319736	1	+	0.083194	1	+	0.390512	1
cytochrome-c oxidase activity	GO:0004129	23	+	0.319744	1	+	0.327547	1	+	0.429961	1
oxidoreductase activity, acting on a heme group of donors, oxygen as acceptor	GO:0016676	23	+	0.319744	1	+	0.327547	1	+	0.429961	1
heme-copper terminal oxidase activity	GO:0015002	23	+	0.319744	1	+	0.327547	1	+	0.429961	1
regulation of neurogenesis	GO:0050767	390	+	0.320036	1	-	0.543218	1	-	0.554032	1
negative regulation of proteolysis	GO:0045861	33	+	0.320045	1	+	0.0769428	1	-	0.607035	1
regulation of phosphatidylinositol 3-kinase cascade	GO:0014066	57	+	0.320531	1	+	0.32943	1	+	0.291124	1
regulation of cell migration	GO:0030334	391	+	0.320532	1	+	0.469138	1	+	0.193599	1
neuron differentiation	GO:0030182	959	+	0.320687	1	+	0.157443	1	-	0.575479	1
regulation of DNA binding	GO:0051101	65	+	0.320705	1	-	0.546661	1	+	0.240029	1
positive regulation of nucleobase-containing compound metabolic process	GO:0045935	1172	+	0.321061	1	-	0.53151	1	+	0.18837	1
fat-soluble vitamin metabolic process	GO:0006775	59	+	0.321264	1	+	0.0611946	1	-	0.7253	1
tissue morphogenesis	GO:0048729	447	+	0.32137	1	-	0.608605	1	+	0.273355	1
sterol biosynthetic process	GO:0016126	47	+	0.322482	1	+	0.461427	1	+	0.199745	1
regulation of glucose transport	GO:0010827	79	+	0.322723	1	+	0.235176	1	-	0.765769	1
basement membrane	GO:0005604	83	+	0.322774	1	-	0.966232	1	+	0.0151889	1
DNA repair	GO:0006281	380	+	0.322983	1	-	0.944393	1	+	0.0509674	1
phosphatidylinositol 3-kinase cascade	GO:0014065	76	+	0.323435	1	+	0.44138	1	+	0.229768	1
purine NTP-dependent helicase activity	GO:0070035	103	+	0.323499	1	+	0.126406	1	+	0.420411	1
ATP-dependent helicase activity	GO:0008026	103	+	0.323499	1	+	0.126406	1	+	0.420411	1
actomyosin structure organization	GO:0031032	47	+	0.323501	1	-	0.611829	1	+	0.412532	1
RNA polymerase II regulatory region sequence-specific DNA binding	GO:0000977	81	+	0.323674	1	-	0.97146	1	+	0.0177521	1
fatty-acyl-CoA metabolic process	GO:0035337	26	+	0.323982	1	+	0.432972	1	-	0.924743	1
regulation of transcription from RNA polymerase II promoter in response to hypoxia	GO:0061418	28	+	0.32412	1	+	0.490838	1	+	0.317073	1
mitotic sister chromatid segregation	GO:0000070	49	+	0.324182	1	+	0.223505	1	-	0.553961	1
sister chromatid segregation	GO:0000819	52	+	0.324182	1	+	0.223505	1	-	0.553961	1
core promoter sequence-specific DNA binding	GO:0001046	31	+	0.324455	1	-	0.952543	1	+	0.0198042	1
regulation of lipid transport	GO:0032368	55	+	0.324705	1	-	0.558045	1	+	0.220995	1
heterotrimeric G-protein complex	GO:0005834	36	+	0.324764	1	+	0.0604787	1	+	0.442684	1
nucleoside triphosphate catabolic process	GO:0009143	386	+	0.324835	1	-	0.694664	1	+	0.206108	1
negative regulation of adenylate cyclase activity	GO:0007194	57	+	0.32516	1	+	0.135683	1	-	0.526621	1
endopeptidase regulator activity	GO:0061135	157	+	0.325226	1	+	0.108323	1	-	0.834655	1
cellular ketone metabolic process	GO:0042180	878	+	0.325582	1	+	0.193062	1	-	0.574817	1
dendritic spine	GO:0043197	154	+	0.325668	1	+	0.48728	1	-	0.869202	1
neuron spine	GO:0044309	154	+	0.325668	1	+	0.48728	1	-	0.869202	1
cytokine biosynthetic process	GO:0042089	100	+	0.32577	1	-	0.812786	1	+	0.0445247	1
cytokine metabolic process	GO:0042107	102	+	0.32577	1	-	0.812786	1	+	0.0445247	1
response to heat	GO:0009408	68	+	0.325825	1	-	0.700646	1	+	0.301605	1
regulation of cell motility	GO:2000145	413	+	0.325826	1	+	0.425146	1	+	0.220491	1
pyrimidine ribonucleotide metabolic process	GO:0009218	23	+	0.326584	1	+	0.465882	1	+	0.203117	1
pyrimidine ribonucleoside metabolic process	GO:0046131	28	+	0.326584	1	+	0.465882	1	+	0.203117	1
positive regulation of DNA metabolic process	GO:0051054	100	+	0.327024	1	-	0.624161	1	+	0.148584	1
regulation of leukocyte chemotaxis	GO:0002688	58	+	0.3273	1	-	0.661663	1	+	0.280738	1
negative regulation of cell-cell adhesion	GO:0022408	28	+	0.327988	1	+	0.107974	1	+	0.472318	1
immune effector process	GO:0002252	439	+	0.328127	1	+	0.0251575	1	-	0.602481	1
structural constituent of cytoskeleton	GO:0005200	74	+	0.32839	1	+	0.255491	1	+	0.368134	1
membrane depolarization	GO:0051899	74	+	0.328531	1	-	0.565579	1	-	0.840893	1
response to antibiotic	GO:0046677	39	+	0.328725	1	+	0.165915	1	+	0.382998	1
somatic recombination of immunoglobulin gene segments	GO:0016447	39	+	0.328792	1	+	0.382341	1	+	0.459244	1
peptidase regulator activity	GO:0061134	192	+	0.329044	1	+	0.139838	1	-	0.874293	1
regulation of cytokine biosynthetic process	GO:0042035	89	+	0.329755	1	-	0.790748	1	+	0.064226	1
retina morphogenesis in camera-type eye	GO:0060042	36	+	0.330261	1	+	0.278808	1	+	0.362512	1
epidermal growth factor receptor signaling pathway	GO:0007173	161	+	0.330768	1	-	0.949984	1	+	0.0691292	1
lipoprotein particle binding	GO:0071813	23	+	0.331037	1	-	0.784153	1	+	0.24004	1
protein-lipid complex binding	GO:0071814	23	+	0.331037	1	-	0.784153	1	+	0.24004	1
metal ion transmembrane transporter activity	GO:0046873	247	+	0.331246	1	+	0.00204307	1	-	0.925619	1
myeloid cell activation involved in immune response	GO:0002275	48	+	0.331396	1	-	0.504614	1	+	0.376719	1
amine catabolic process	GO:0009310	118	+	0.331716	1	-	0.744122	1	-	0.837295	1
hydro-lyase activity	GO:0016836	41	+	0.331731	1	+	0.292902	1	+	0.331759	1
regulation of T cell differentiation	GO:0045580	78	+	0.331747	1	+	0.448946	1	+	0.277447	1
collagen	GO:0005581	86	+	0.33175	1	-	0.989084	1	+	0.0628111	1
regulation of response to cytokine stimulus	GO:0060759	88	+	0.331789	1	-	0.716446	1	+	0.152853	1
gene silencing by RNA	GO:0031047	48	+	0.332203	1	+	0.142167	1	-	0.989999	1
enteric nervous system development	GO:0048484	22	+	0.332598	1	-	0.566162	1	+	0.184707	1
lactation	GO:0007595	36	+	0.33284	1	+	0.190682	1	+	0.35735	1
detection of abiotic stimulus	GO:0009582	77	+	0.332847	1	+	0.130176	1	+	0.343898	1
repressing transcription factor binding	GO:0070491	43	+	0.332999	1	+	0.358887	1	+	0.303656	1
platelet activation	GO:0030168	208	+	0.333131	1	-	0.670516	1	+	0.335214	1
receptor binding	GO:0005102	1172	+	0.333483	1	-	0.509678	1	+	0.188931	1
positive regulation of steroid metabolic process	GO:0045940	22	+	0.333939	1	+	0.0280338	1	+	0.48768	1
coated vesicle	GO:0030135	246	+	0.334037	1	+	0.113271	1	-	0.82534	1
cell-cell signaling	GO:0007267	1061	+	0.334429	1	+	0.363541	1	-	0.652305	1
lymphocyte differentiation	GO:0030098	217	+	0.334672	1	-	0.514594	1	+	0.198212	1
anaphase-promoting complex	GO:0005680	21	+	0.334802	1	+	0.0992622	1	+	0.418104	1
zinc ion transport	GO:0006829	21	+	0.334962	1	+	0.255672	1	+	0.422066	1
cell junction assembly	GO:0034329	165	+	0.335518	1	+	0.490229	1	+	0.16	1
fat cell differentiation	GO:0045444	130	+	0.335607	1	-	0.829127	1	+	0.048661	1
hydrolase activity, acting on acid anhydrides, catalyzing transmembrane movement of substances	GO:0016820	94	+	0.335674	1	-	0.698531	1	+	0.351346	1
cardiac chamber morphogenesis	GO:0003206	97	+	0.335824	1	-	0.738399	1	-	0.614718	1
positive regulation of heart contraction	GO:0045823	23	+	0.335855	1	+	0.225587	1	+	0.348085	1
muscle fiber development	GO:0048747	90	+	0.336282	1	+	0.155465	1	+	0.373164	1
cell-cell junction assembly	GO:0007043	66	+	0.33688	1	+	0.134467	1	+	0.425014	1
negative regulation of actin filament polymerization	GO:0030837	32	+	0.336908	1	+	0.249414	1	+	0.426293	1
negative regulation of neuron projection development	GO:0010977	33	+	0.338039	1	+	0.0528054	1	-	0.684319	1
negative regulation of carbohydrate metabolic process	GO:0045912	25	+	0.338133	1	-	0.525202	1	+	0.279821	1
negative regulation of cellular carbohydrate metabolic process	GO:0010677	24	+	0.338133	1	-	0.525202	1	+	0.279821	1
positive regulation of adaptive immune response	GO:0002821	47	+	0.33831	1	+	0.292014	1	+	0.376501	1
peptidyl-lysine acetylation	GO:0018394	106	+	0.339004	1	-	0.7187	1	+	0.147265	1
protein deubiquitination	GO:0016579	57	+	0.33902	1	-	0.802756	1	+	0.0873995	1
muscle hypertrophy	GO:0014896	27	+	0.33982	1	-	0.799094	1	+	0.107251	1
multivesicular body	GO:0005771	26	+	0.339875	1	+	0.045647	1	+	0.351983	1
protein serine/threonine phosphatase complex	GO:0008287	37	+	0.340115	1	+	0.135485	1	+	0.421997	1
ribonucleotide catabolic process	GO:0009261	388	+	0.340378	1	-	0.644223	1	+	0.260176	1
hair follicle morphogenesis	GO:0031069	24	+	0.340558	1	NA	NA	NA	+	0.324039	1
purine nucleoside triphosphate catabolic process	GO:0009146	381	+	0.340634	1	-	0.656325	1	+	0.252652	1
purine ribonucleoside triphosphate catabolic process	GO:0009207	379	+	0.340634	1	-	0.656325	1	+	0.252652	1
ribonucleoside triphosphate catabolic process	GO:0009203	379	+	0.340634	1	-	0.656325	1	+	0.252652	1
cell projection part	GO:0044463	616	+	0.34105	1	+	0.376319	1	-	0.796039	1
cation transmembrane transporter activity	GO:0008324	523	+	0.341393	1	+	0.00138522	1	-	0.960325	1
regulation of angiogenesis	GO:0045765	150	+	0.341426	1	+	0.180462	1	+	0.372774	1
regulation of gastrulation	GO:0010470	29	+	0.341504	1	+	0.466242	1	+	0.26909	1
regulation of lipase activity	GO:0060191	152	+	0.341565	1	+	0.110339	1	+	0.493322	1
regulation of viral reproduction	GO:0050792	107	+	0.341661	1	+	0.045264	1	+	0.424396	1
cullin-RING ubiquitin ligase complex	GO:0031461	84	+	0.341703	1	-	0.8858	1	+	0.420043	1
artery morphogenesis	GO:0048844	43	+	0.341889	1	+	0.450999	1	-	0.945469	1
cellular polysaccharide catabolic process	GO:0044247	23	+	0.341988	1	-	0.73898	1	+	0.121251	1
glucan catabolic process	GO:0009251	23	+	0.341988	1	-	0.73898	1	+	0.121251	1
response to purine-containing compound	GO:0014074	21	+	0.343116	1	+	0.0655985	1	-	0.541563	1
regulation of innate immune response	GO:0045088	213	+	0.343244	1	-	0.847089	1	+	0.0580813	1
mRNA capping	GO:0006370	30	+	0.343337	1	+	0.224747	1	+	0.478007	1
late endosome membrane	GO:0031902	80	+	0.34337	1	+	0.406248	1	+	0.237585	1
substrate adhesion-dependent cell spreading	GO:0034446	32	+	0.343467	1	+	0.0283389	1	-	0.583696	1
response to progesterone stimulus	GO:0032570	28	+	0.343538	1	+	0.216154	1	+	0.414785	1
protein complex scaffold	GO:0032947	51	+	0.343708	1	+	0.0140548	1	-	0.640926	1
positive regulation of locomotion	GO:0040017	242	+	0.343869	1	+	0.336466	1	+	0.380546	1
skeletal muscle tissue development	GO:0007519	171	+	0.344144	1	+	0.0207845	1	+	0.459571	1
regulation of intrinsic apoptotic signaling pathway	GO:2001242	23	+	0.344284	1	-	0.646594	1	+	0.205144	1
positive regulation of nuclease activity	GO:0032075	64	+	0.344378	1	-	0.565765	1	+	0.232483	1
regulation of behavior	GO:0050795	137	+	0.34443	1	+	0.148761	1	+	0.458052	1
divalent metal ion transport	GO:0070838	238	+	0.34478	1	+	0.453466	1	+	0.318095	1
voltage-gated channel activity	GO:0022832	172	+	0.344783	1	+	0.118262	1	-	0.591986	1
voltage-gated ion channel activity	GO:0005244	172	+	0.344783	1	+	0.118262	1	-	0.591986	1
protein binding transcription factor activity	GO:0000988	490	+	0.345277	1	-	0.776984	1	+	0.391113	1
membrane lipid metabolic process	GO:0006643	121	+	0.345771	1	+	0.439407	1	+	0.185319	1
negative regulation of ligase activity	GO:0051352	71	+	0.345961	1	+	0.492631	1	+	0.278373	1
negative regulation of ubiquitin-protein ligase activity	GO:0051444	71	+	0.345961	1	+	0.492631	1	+	0.278373	1
cellular aromatic compound metabolic process	GO:0006725	231	+	0.346254	1	+	0.252155	1	-	0.554555	1
ribonucleoprotein complex	GO:0030529	536	+	0.346349	1	-	0.955171	1	+	0.173548	1
aromatase activity	GO:0070330	22	+	0.346567	1	+	0.104499	1	-	0.511899	1
divalent inorganic cation transport	GO:0072511	242	+	0.346848	1	+	0.407477	1	+	0.332897	1
response to organic cyclic compound	GO:0014070	170	+	0.346949	1	+	0.00878856	1	-	0.852749	1
intrinsic to Golgi membrane	GO:0031228	50	+	0.347116	1	-	0.638633	1	+	0.155181	1
glutamine family amino acid catabolic process	GO:0009065	22	+	0.347126	1	-	0.99168	1	-	0.963166	1
photoreceptor cell differentiation	GO:0046530	41	+	0.347413	1	+	0.202214	1	+	0.416212	1
proteinaceous extracellular matrix	GO:0005578	346	+	0.347841	1	-	0.875176	1	+	0.132437	1
cellular homeostasis	GO:0019725	700	+	0.348015	1	+	0.347363	1	-	0.776186	1
olfactory lobe development	GO:0021988	29	+	0.348648	1	-	0.630691	1	+	0.22549	1
negative regulation of T cell proliferation	GO:0042130	40	+	0.348674	1	+	0.484644	1	+	0.233282	1
non-canonical Wnt receptor signaling pathway	GO:0035567	39	+	0.348713	1	-	0.985218	1	+	0.0678808	1
mesodermal cell differentiation	GO:0048333	24	+	0.348718	1	+	0.275516	1	+	0.314337	1
integral to organelle membrane	GO:0031301	200	+	0.348902	1	-	0.706035	1	+	0.0525415	1
regulation of epithelial to mesenchymal transition	GO:0010717	39	+	0.34969	1	+	0.345792	1	+	0.412625	1
retrograde transport, endosome to Golgi	GO:0042147	34	+	0.350121	1	-	0.703979	1	+	0.126924	1
synaptonemal complex	GO:0000795	23	+	0.350467	1	+	0.0338961	1	-	0.598952	1
carbohydrate binding	GO:0030246	365	+	0.350545	1	+	0.108659	1	-	0.819678	1
cellular senescence	GO:0090398	35	+	0.350675	1	+	0.462707	1	+	0.305323	1
cis-trans isomerase activity	GO:0016859	36	+	0.350759	1	+	0.177999	1	-	0.536455	1
peptidyl-prolyl cis-trans isomerase activity	GO:0003755	35	+	0.350759	1	+	0.177999	1	-	0.536455	1
purine ribonucleotide catabolic process	GO:0009154	386	+	0.351392	1	-	0.656325	1	+	0.266509	1
cell maturation	GO:0048469	112	+	0.35195	1	+	0.368634	1	+	0.384231	1
calcium ion transport	GO:0006816	213	+	0.351961	1	+	0.483572	1	+	0.323451	1
apoptotic signaling pathway	GO:0097190	87	+	0.35236	1	+	0.439277	1	+	0.284772	1
olfactory bulb development	GO:0021772	28	+	0.352505	1	-	0.630691	1	+	0.237036	1
DNA integrity checkpoint	GO:0031570	137	+	0.352826	1	-	0.980551	1	+	0.313535	1
positive regulation of transmembrane transport	GO:0034764	67	+	0.353196	1	+	0.0395222	1	-	0.551183	1
respiratory electron transport chain	GO:0022904	93	+	0.353325	1	+	0.0396578	1	-	0.747477	1
regulation of endothelial cell proliferation	GO:0001936	73	+	0.353343	1	-	0.555405	1	+	0.264419	1
nucleobase-containing compound catabolic process	GO:0034655	481	+	0.353346	1	-	0.557552	1	+	0.214936	1
fear response	GO:0042596	22	+	0.353527	1	+	0.255296	1	+	0.479448	1
delayed rectifier potassium channel activity	GO:0005251	34	+	0.353598	1	-	0.54807	1	+	0.331292	1
very long-chain fatty acid metabolic process	GO:0000038	38	+	0.3539	1	-	0.839972	1	+	0.170834	1
transmembrane transport	GO:0055085	719	+	0.354311	1	+	0.0162421	1	+	0.492352	1
lymphocyte activation involved in immune response	GO:0002285	85	+	0.354734	1	+	0.126744	1	-	0.593477	1
branching involved in salivary gland morphogenesis	GO:0060445	24	+	0.354909	1	-	0.570836	1	+	0.297548	1
damaged DNA binding	GO:0003684	48	+	0.355404	1	+	0.240652	1	+	0.326327	1
generation of precursor metabolites and energy	GO:0006091	418	+	0.355926	1	+	0.0227446	1	-	0.551634	1
interleukin-2 production	GO:0032623	43	+	0.356007	1	+	0.391915	1	+	0.286577	1
post-embryonic development	GO:0009791	85	+	0.356242	1	+	0.192698	1	+	0.369949	1
odontogenesis of dentin-containing tooth	GO:0042475	67	+	0.35638	1	+	0.357655	1	-	0.872945	1
peptide receptor activity	GO:0001653	111	+	0.356576	1	-	0.800496	1	+	0.134001	1
G-protein coupled peptide receptor activity	GO:0008528	110	+	0.356576	1	-	0.800496	1	+	0.134001	1
condensed nuclear chromosome	GO:0000794	61	+	0.356651	1	+	0.336906	1	+	0.285247	1
oxidoreductase activity, acting on the CH-OH group of donors, NAD or NADP as acceptor	GO:0016616	111	+	0.357237	1	+	0.329942	1	+	0.332759	1
Rab GTPase binding	GO:0017137	42	+	0.357431	1	-	0.61484	1	+	0.195703	1
negative regulation of lymphocyte proliferation	GO:0050672	51	+	0.357947	1	-	0.527102	1	+	0.228855	1
negative regulation of mononuclear cell proliferation	GO:0032945	51	+	0.357947	1	-	0.527102	1	+	0.228855	1
regulation of epithelial cell differentiation	GO:0030856	63	+	0.35796	1	-	0.514486	1	+	0.234764	1
ethanolamine-containing compound metabolic process	GO:0042439	59	+	0.358424	1	-	0.586595	1	+	0.179167	1
peptide transport	GO:0015833	190	+	0.359048	1	+	0.056328	1	-	0.652348	1
positive regulation of cytokine production	GO:0001819	187	+	0.359285	1	-	0.788691	1	+	0.0934583	1
clathrin coated vesicle membrane	GO:0030665	108	+	0.360091	1	+	0.393898	1	-	0.582231	1
detection of mechanical stimulus	GO:0050982	24	+	0.360111	1	+	0.0186352	1	+	0.489097	1
BMP signaling pathway	GO:0030509	107	+	0.360362	1	-	0.990644	1	+	0.0370998	1
regulation of biomineral tissue development	GO:0070167	61	+	0.360374	1	+	0.489825	1	+	0.216375	1
oxoacid metabolic process	GO:0043436	850	+	0.360685	1	+	0.199089	1	-	0.6154	1
carboxylic acid metabolic process	GO:0019752	850	+	0.360685	1	+	0.199089	1	-	0.6154	1
detection of light stimulus	GO:0009583	41	+	0.36084	1	-	0.797087	1	+	0.122737	1
endonuclease activity, active with either ribo- or deoxyribonucleic acids and producing 5'-phosphomonoesters	GO:0016893	35	+	0.361262	1	+	0.213171	1	-	0.692117	1
ribonucleoprotein complex assembly	GO:0022618	94	+	0.361362	1	+	0.0915847	1	-	0.547837	1
immune system process	GO:0002376	1724	+	0.361816	1	+	0.329838	1	+	0.275744	1
zinc ion binding	GO:0008270	1874	+	0.362222	1	-	0.969803	1	+	0.0799691	1
lipid binding	GO:0008289	713	+	0.362349	1	-	0.740344	1	+	0.0413456	1
JAK-STAT cascade	GO:0007259	102	+	0.362889	1	-	0.984758	1	+	0.0586139	1
proteasome complex	GO:0000502	64	+	0.363478	1	+	0.149299	1	+	0.22595	1
ER to Golgi transport vesicle	GO:0030134	40	+	0.364485	1	+	0.371753	1	+	0.322764	1
female gamete generation	GO:0007292	87	+	0.364494	1	-	0.664145	1	+	0.174152	1
potassium ion transmembrane transporter activity	GO:0015079	124	+	0.364511	1	+	0.162708	1	-	0.51662	1
oogenesis	GO:0048477	54	+	0.364557	1	-	0.76929	1	+	0.340075	1
cell junction organization	GO:0034330	188	+	0.365205	1	+	0.439701	1	+	0.192789	1
antigen receptor-mediated signaling pathway	GO:0050851	116	+	0.365285	1	+	0.288616	1	+	0.490303	1
T cell costimulation	GO:0031295	67	+	0.36541	1	-	0.782164	1	+	0.19449	1
lymphocyte costimulation	GO:0031294	68	+	0.36541	1	-	0.782164	1	+	0.19449	1
smooth muscle cell migration	GO:0014909	31	+	0.365421	1	+	0.179766	1	+	0.460538	1
deacetylase activity	GO:0019213	31	+	0.365476	1	+	0.261371	1	+	0.420526	1
regulation of neuron differentiation	GO:0045664	326	+	0.36554	1	+	0.479227	1	-	0.66239	1
bone resorption	GO:0045453	43	+	0.366295	1	-	0.545538	1	+	0.185603	1
negative regulation of MAP kinase activity	GO:0043407	63	+	0.367037	1	+	0.148653	1	+	0.396552	1
regulation of tissue remodeling	GO:0034103	42	+	0.367039	1	+	0.0971592	1	-	0.616059	1
organic acid:sodium symporter activity	GO:0005343	24	+	0.367395	1	+	0.320322	1	+	0.434142	1
response to interferon-gamma	GO:0034341	114	+	0.36752	1	+	0.299244	1	+	0.379051	1
p53 binding	GO:0002039	46	+	0.3676	1	+	0.241005	1	+	0.301486	1
chemotaxis	GO:0006935	578	+	0.367662	1	-	0.86924	1	+	0.289933	1
taxis	GO:0042330	578	+	0.367662	1	-	0.86924	1	+	0.289933	1
cation channel activity	GO:0005261	267	+	0.367761	1	+	0.0413408	1	-	0.852215	1
protein targeting to mitochondrion	GO:0006626	49	+	0.368041	1	-	0.678114	1	+	0.052273	1
regulation of JAK-STAT cascade	GO:0046425	73	+	0.368055	1	-	0.602369	1	+	0.234098	1
gland development	GO:0048732	271	+	0.3681	1	+	0.0478442	1	-	0.911108	1
regulation of chondrocyte differentiation	GO:0032330	34	+	0.368945	1	+	0.364221	1	+	0.32278	1
apical part of cell	GO:0045177	284	+	0.369058	1	+	0.107819	1	+	0.448131	1
branching involved in ureteric bud morphogenesis	GO:0001658	61	+	0.369129	1	+	0.00121302	1	-	0.808306	1
positive regulation of synaptic transmission	GO:0050806	47	+	0.36938	1	-	0.771736	1	+	0.427444	1
vascular endothelial growth factor production	GO:0010573	22	+	0.369384	1	-	0.989767	1	+	0.275025	1
regulation of vascular endothelial growth factor production	GO:0010574	22	+	0.369384	1	-	0.989767	1	+	0.275025	1
epithelial cell proliferation	GO:0050673	228	+	0.369949	1	+	0.115489	1	-	0.796664	1
fibroblast growth factor receptor signaling pathway	GO:0008543	141	+	0.370568	1	-	0.964884	1	+	0.0794013	1
myeloid leukocyte activation	GO:0002274	118	+	0.370625	1	+	0.302752	1	+	0.457117	1
regulation of transcription from RNA polymerase II promoter in response to stress	GO:0043618	37	+	0.370748	1	-	0.619853	1	+	0.238793	1
gluconeogenesis	GO:0006094	58	+	0.371166	1	-	0.936438	1	-	0.510605	1
mitochondrion	GO:0005739	1458	+	0.371367	1	-	0.787324	1	-	0.707547	1
filopodium assembly	GO:0046847	48	+	0.371925	1	-	0.806497	1	+	0.126309	1
high-density lipoprotein particle	GO:0034364	24	+	0.371938	1	+	0.469878	1	+	0.346419	1
tumor necrosis factor-mediated signaling pathway	GO:0033209	33	+	0.372435	1	-	0.775664	1	+	0.18117	1
phospholipid transporter activity	GO:0005548	29	+	0.372515	1	-	0.777086	1	+	0.142395	1
regulation of lyase activity	GO:0051339	119	+	0.372897	1	-	0.653586	1	+	0.193432	1
regulation of localization	GO:0032879	1289	+	0.372954	1	-	0.542497	1	+	0.294508	1
regulation of tube size	GO:0035150	101	+	0.373793	1	+	0.399638	1	+	0.19064	1
protein phosphorylated amino acid binding	GO:0045309	20	+	0.374059	1	-	0.973429	1	+	0.0455842	1
purine ribonucleoside triphosphate metabolic process	GO:0009205	435	+	0.374159	1	-	0.841757	1	+	0.154548	1
ribonucleotide metabolic process	GO:0009259	477	+	0.374162	1	-	0.915114	1	+	0.103337	1
regulation of nuclear division	GO:0051783	95	+	0.374284	1	+	0.0587057	1	-	0.927435	1
regulation of mitosis	GO:0007088	95	+	0.374284	1	+	0.0587057	1	-	0.927435	1
regulation of cell morphogenesis involved in differentiation	GO:0010769	185	+	0.374498	1	+	0.411866	1	-	0.616491	1
AP-type membrane coat adaptor complex	GO:0030119	38	+	0.374539	1	-	0.866191	1	+	0.0844314	1
vesicle targeting, to, from or within Golgi	GO:0048199	27	+	0.374701	1	-	0.593652	1	+	0.295937	1
oxidative phosphorylation	GO:0006119	56	+	0.375135	1	+	0.0650319	1	-	0.713004	1
ATPase activity, coupled to transmembrane movement of ions	GO:0042625	60	+	0.375529	1	-	0.782928	1	+	0.11497	1
positive regulation of T cell differentiation	GO:0045582	51	+	0.375967	1	-	0.98738	1	+	0.10809	1
centrosome cycle	GO:0007098	42	+	0.37649	1	-	0.853334	1	-	0.879135	1
ribonucleoside triphosphate metabolic process	GO:0009199	439	+	0.376853	1	-	0.848162	1	+	0.150159	1
developmental growth	GO:0048589	277	+	0.377026	1	+	0.0316157	1	-	0.547503	1
cellular response to lipid	GO:0071396	34	+	0.377527	1	-	0.818057	1	+	0.258151	1
tumor necrosis factor production	GO:0032640	68	+	0.377569	1	+	0.24064	1	+	0.397047	1
regulation of tumor necrosis factor production	GO:0032680	68	+	0.377569	1	+	0.24064	1	+	0.397047	1
myeloid leukocyte mediated immunity	GO:0002444	46	+	0.377821	1	+	0.315994	1	-	0.534473	1
intestinal absorption	GO:0050892	21	+	0.378149	1	-	0.774708	1	+	0.162747	1
oxidoreductase activity, acting on a heme group of donors	GO:0016675	24	+	0.378197	1	+	0.242945	1	-	0.528152	1
positive regulation of adenylate cyclase activity by G-protein signaling pathway	GO:0010579	53	+	0.378387	1	-	0.919378	1	+	0.0760709	1
regulation of adenylate cyclase activity involved in G-protein signaling pathway	GO:0010578	53	+	0.378387	1	-	0.919378	1	+	0.0760709	1
regulation of plasma lipoprotein particle levels	GO:0097006	48	+	0.378389	1	-	0.523233	1	+	0.349626	1
kidney development	GO:0001822	204	+	0.378822	1	+	0.242718	1	+	0.368361	1
gamete generation	GO:0007276	470	+	0.37895	1	+	0.157629	1	-	0.605546	1
respiratory tube development	GO:0030323	156	+	0.379038	1	-	0.51443	1	+	0.163985	1
ribonucleoprotein complex subunit organization	GO:0071826	99	+	0.379074	1	+	0.139426	1	+	0.482622	1
drug binding	GO:0008144	88	+	0.379447	1	+	0.229859	1	-	0.596252	1
regulation of cell proliferation	GO:0042127	1155	+	0.379727	1	+	0.079255	1	-	0.707523	1
sequestering of calcium ion	GO:0051208	33	+	0.379883	1	-	0.891328	1	+	0.143361	1
serine family amino acid metabolic process	GO:0009069	30	+	0.379974	1	-	0.85002	1	+	0.105587	1
protein serine/threonine phosphatase activity	GO:0004722	47	+	0.380393	1	-	0.95469	1	+	0.0681807	1
regulation of viral genome replication	GO:0045069	42	+	0.380442	1	+	0.0333793	1	+	0.495447	1
interleukin-4 production	GO:0032633	24	+	0.380809	1	-	0.559287	1	+	0.225292	1
potassium channel activity	GO:0005267	110	+	0.380857	1	+	0.277722	1	-	0.50126	1
RNA polymerase II core promoter proximal region sequence-specific DNA binding	GO:0000978	31	+	0.380962	1	-	0.90361	1	+	0.183836	1
ion homeostasis	GO:0050801	628	+	0.381108	1	+	0.197255	1	-	0.741203	1
negative regulation of nucleocytoplasmic transport	GO:0046823	54	+	0.381997	1	-	0.946224	1	+	0.0615045	1
cell cycle checkpoint	GO:0000075	242	+	0.382094	1	-	0.975666	1	+	0.317639	1
activation of phospholipase C activity by G-protein coupled receptor protein signaling pathway coupled to IP3 second messenger	GO:0007200	56	+	0.382167	1	+	0.330639	1	+	0.403819	1
leading edge membrane	GO:0031256	96	+	0.382257	1	+	0.313554	1	+	0.312335	1
hydrolase activity, acting on carbon-nitrogen (but not peptide) bonds, in cyclic amidines	GO:0016814	34	+	0.382346	1	-	0.929656	1	+	0.0630168	1
peptidyl-lysine modification	GO:0018205	137	+	0.38274	1	+	0.408723	1	+	0.304783	1
carboxypeptidase activity	GO:0004180	39	+	0.382757	1	+	0.357972	1	-	0.612816	1
positive regulation of tyrosine phosphorylation of Stat3 protein	GO:0042517	26	+	0.382985	1	-	0.556063	1	+	0.411386	1
regulation of cell development	GO:0060284	489	+	0.383282	1	-	0.509985	1	-	0.530744	1
negative regulation of RNA metabolic process	GO:0051253	821	+	0.383337	1	-	0.525669	1	+	0.194166	1
somatic diversification of immunoglobulins involved in immune response	GO:0002208	33	+	0.383463	1	+	0.166426	1	-	0.753375	1
somatic recombination of immunoglobulin genes involved in immune response	GO:0002204	33	+	0.383463	1	+	0.166426	1	-	0.753375	1
isotype switching	GO:0045190	33	+	0.383463	1	+	0.166426	1	-	0.753375	1
tRNA binding	GO:0000049	32	+	0.384691	1	-	0.516915	1	+	0.381311	1
nervous system development	GO:0007399	1663	+	0.385363	1	+	0.256519	1	-	0.739094	1
acetylgalactosaminyltransferase activity	GO:0008376	32	+	0.385376	1	+	0.13916	1	-	0.575599	1
regulation of intracellular transport	GO:0032386	204	+	0.385411	1	-	0.678669	1	+	0.203946	1
response to estrogen stimulus	GO:0043627	157	+	0.385478	1	+	0.0580924	1	+	0.409232	1
axon part	GO:0033267	129	+	0.385613	1	+	0.205269	1	-	0.984861	1
focal adhesion	GO:0005925	127	+	0.385679	1	-	0.53558	1	+	0.231341	1
regulation of nuclease activity	GO:0032069	70	+	0.386159	1	-	0.565765	1	+	0.267435	1
ion gated channel activity	GO:0022839	27	+	0.386383	1	+	0.329324	1	-	0.539407	1
sensory perception	GO:0007600	478	+	0.386388	1	+	0.405448	1	+	0.371782	1
endocrine hormone secretion	GO:0060986	25	+	0.38685	1	+	0.465093	1	+	0.206401	1
oxidoreductase activity, acting on paired donors, with incorporation or reduction of molecular oxygen, reduced flavin or flavoprotein as one donor, and incorporation of one atom of oxygen	GO:0016712	26	+	0.387191	1	+	0.104499	1	-	0.534835	1
platelet alpha granule lumen	GO:0031093	43	+	0.387273	1	-	0.597036	1	+	0.260272	1
purine nucleoside triphosphate metabolic process	GO:0009144	440	+	0.387613	1	-	0.857394	1	+	0.154548	1
response to arsenic-containing substance	GO:0046685	20	+	0.387679	1	-	0.979895	1	+	0.11524	1
embryonic limb morphogenesis	GO:0030326	109	+	0.387787	1	+	0.0142548	1	-	0.718946	1
embryonic appendage morphogenesis	GO:0035113	109	+	0.387787	1	+	0.0142548	1	-	0.718946	1
negative regulation of sequence-specific DNA binding transcription factor activity	GO:0043433	107	+	0.387842	1	-	0.965704	1	+	0.0473117	1
regulation of glycolysis	GO:0006110	20	+	0.387893	1	+	0.111703	1	-	0.572436	1
mast cell activation	GO:0045576	38	+	0.388701	1	+	0.244341	1	-	0.568057	1
protein complex biogenesis	GO:0070271	747	+	0.388952	1	-	0.572532	1	+	0.261283	1
helicase activity	GO:0004386	141	+	0.389178	1	+	0.421748	1	+	0.286567	1
social behavior	GO:0035176	32	+	0.389564	1	-	0.534584	1	-	0.999924	1
glycerol ether metabolic process	GO:0006662	130	+	0.390054	1	-	0.696023	1	+	0.497901	1
retrograde vesicle-mediated transport, Golgi to ER	GO:0006890	25	+	0.39049	1	-	0.809256	1	+	0.108298	1
glycerolipid biosynthetic process	GO:0045017	225	+	0.39057	1	-	0.653649	1	-	0.589607	1
organic acid biosynthetic process	GO:0016053	287	+	0.390834	1	+	0.145182	1	-	0.550665	1
carboxylic acid biosynthetic process	GO:0046394	287	+	0.390834	1	+	0.145182	1	-	0.550665	1
coated membrane	GO:0048475	74	+	0.390882	1	-	0.875464	1	-	0.529729	1
membrane coat	GO:0030117	74	+	0.390882	1	-	0.875464	1	-	0.529729	1
growth factor receptor binding	GO:0070851	96	+	0.390896	1	-	0.741649	1	+	0.238778	1
developmental pigmentation	GO:0048066	46	+	0.391299	1	-	0.588265	1	+	0.180739	1
metalloendopeptidase activity	GO:0004222	114	+	0.392084	1	+	0.0124362	1	-	0.720993	1
catenin import into nucleus	GO:0035411	23	+	0.392211	1	+	0.323937	1	+	0.46952	1
regulation of catenin import into nucleus	GO:0035412	21	+	0.392211	1	+	0.323937	1	+	0.46952	1
regulation of endothelial cell migration	GO:0010594	71	+	0.392224	1	+	0.205091	1	+	0.401005	1
negative regulation of type I interferon production	GO:0032480	33	+	0.392243	1	+	0.412697	1	+	0.300847	1
pyruvate metabolic process	GO:0006090	30	+	0.392275	1	-	0.983438	1	+	0.0964839	1
regulation of actin polymerization or depolymerization	GO:0008064	90	+	0.392293	1	+	0.398886	1	+	0.415757	1
intramolecular oxidoreductase activity	GO:0016860	46	+	0.392382	1	+	0.351062	1	+	0.25365	1
regulation of mitotic metaphase/anaphase transition	GO:0030071	43	+	0.392442	1	+	0.334983	1	+	0.408808	1
muscle cell development	GO:0055001	144	+	0.392501	1	+	0.0503887	1	-	0.55622	1
cognition	GO:0050890	159	+	0.392519	1	+	0.296163	1	-	0.920538	1
trans-Golgi network transport vesicle	GO:0030140	24	+	0.392881	1	-	0.810184	1	-	0.808069	1
anatomical structure homeostasis	GO:0060249	188	+	0.393037	1	-	0.758568	1	+	0.0919471	1
positive regulation of binding	GO:0051099	80	+	0.393545	1	-	0.559005	1	+	0.313922	1
manganese ion binding	GO:0030145	40	+	0.39404	1	-	0.917473	1	+	0.0602386	1
interphase of mitotic cell cycle	GO:0051329	377	+	0.394424	1	+	0.0504293	1	-	0.893495	1
cell-substrate junction	GO:0030055	137	+	0.394454	1	-	0.586428	1	+	0.213149	1
epidermal growth factor receptor binding	GO:0005154	21	+	0.3947	1	+	0.412063	1	+	0.374695	1
thyroid hormone receptor binding	GO:0046966	28	+	0.394965	1	+	0.0866078	1	+	0.495526	1
cellular response to cytokine stimulus	GO:0071345	398	+	0.395173	1	-	0.908149	1	+	0.0404396	1
phagocytic vesicle	GO:0045335	46	+	0.395469	1	-	0.619071	1	+	0.178631	1
positive regulation of muscle contraction	GO:0045933	26	+	0.395501	1	+	0.156508	1	+	0.481802	1
regulation of protein kinase activity	GO:0045859	621	+	0.395596	1	+	0.375379	1	+	0.213274	1
drug metabolic process	GO:0017144	33	+	0.395616	1	+	0.0422061	1	-	0.834468	1
methyltransferase activity	GO:0008168	179	+	0.395748	1	-	0.925702	1	-	0.729263	1
purine-containing compound catabolic process	GO:0072523	443	+	0.396457	1	-	0.67679	1	+	0.238143	1
cytokine production	GO:0001816	411	+	0.396618	1	+	0.037115	1	+	0.427423	1
diol metabolic process	GO:0034311	37	+	0.396875	1	+	0.173929	1	-	0.993403	1
catecholamine metabolic process	GO:0006584	37	+	0.396875	1	+	0.173929	1	-	0.993403	1
catechol-containing compound metabolic process	GO:0009712	37	+	0.396875	1	+	0.173929	1	-	0.993403	1
leukocyte mediated immunity	GO:0002443	195	+	0.397642	1	+	0.422188	1	+	0.371778	1
UDP-glycosyltransferase activity	GO:0008194	124	+	0.397717	1	+	0.0133417	1	-	0.9458	1
vesicle lumen	GO:0031983	52	+	0.398124	1	-	0.872273	1	+	0.184403	1
regulation of phospholipase activity	GO:0010517	125	+	0.398299	1	+	0.339702	1	+	0.39245	1
response to external stimulus	GO:0009605	1285	+	0.39854	1	-	0.730945	1	+	0.265082	1
nucleobase-containing small molecule metabolic process	GO:0055086	841	+	0.39882	1	-	0.847854	1	+	0.0459049	1
positive regulation of lyase activity	GO:0051349	74	+	0.39885	1	-	0.921632	1	+	0.0926524	1
regulation of cell adhesion	GO:0030155	260	+	0.39895	1	-	0.852607	1	+	0.141708	1
male sex differentiation	GO:0046661	118	+	0.398996	1	+	0.0375396	1	-	0.639392	1
response to amino acid stimulus	GO:0043200	67	+	0.399116	1	-	0.810702	1	+	0.293814	1
regulation of cellular amino acid metabolic process	GO:0006521	57	+	0.399198	1	-	0.52203	1	-	0.855524	1
heparan sulfate proteoglycan biosynthetic process	GO:0015012	20	+	0.399859	1	+	0.196391	1	-	0.605325	1
negative regulation of gene expression	GO:0010629	880	+	0.400001	1	+	0.407532	1	+	0.376512	1
nucleotide-binding domain, leucine rich repeat containing receptor signaling pathway	GO:0035872	44	+	0.400047	1	-	0.845978	1	+	0.131688	1
negative regulation of actin filament depolymerization	GO:0030835	26	+	0.400058	1	-	0.91986	1	+	0.230412	1
actin filament capping	GO:0051693	25	+	0.400058	1	-	0.91986	1	+	0.230412	1
transcription factor complex	GO:0005667	286	+	0.400454	1	-	0.585268	1	+	0.237789	1
spindle pole	GO:0000922	99	+	0.400729	1	+	0.00872673	1	-	0.940674	1
regulation of kinase activity	GO:0043549	649	+	0.400763	1	+	0.334074	1	+	0.217688	1
RNA polymerase II regulatory region DNA binding	GO:0001012	83	+	0.401007	1	-	0.956024	1	+	0.039753	1
response to nicotine	GO:0035094	31	+	0.401344	1	+	0.0183224	1	-	0.734016	1
cholesterol binding	GO:0015485	24	+	0.401389	1	+	0.0241679	1	-	0.686897	1
tetrapyrrole binding	GO:0046906	132	+	0.401727	1	+	0.0484716	1	-	0.579726	1
alpha-beta T cell activation	GO:0046631	84	+	0.401762	1	+	0.45097	1	+	0.362853	1
regulation of defense response to virus	GO:0050688	60	+	0.402096	1	+	0.458006	1	+	0.311334	1
regulation of glial cell differentiation	GO:0045685	48	+	0.402478	1	-	0.714618	1	+	0.194843	1
purine nucleoside metabolic process	GO:0042278	53	+	0.402707	1	-	0.633156	1	+	0.0366253	1
gated channel activity	GO:0022836	293	+	0.402721	1	+	0.0680829	1	-	0.770932	1
regulation of chemotaxis	GO:0050920	101	+	0.402905	1	+	0.301534	1	+	0.43362	1
DNA replication	GO:0006260	266	+	0.403154	1	-	0.992786	1	+	0.0698675	1
heparan sulfate proteoglycan metabolic process	GO:0030201	25	+	0.403282	1	+	0.196391	1	-	0.607684	1
superoxide metabolic process	GO:0006801	41	+	0.403369	1	+	0.0669598	1	+	0.488235	1
neuron projection	GO:0043005	629	+	0.403402	1	-	0.519835	1	-	0.860888	1
N-methyltransferase activity	GO:0008170	65	+	0.403492	1	-	0.928375	1	+	0.0656387	1
clathrin coat	GO:0030118	42	+	0.40357	1	-	0.858144	1	-	0.682646	1
regulation of axon extension	GO:0030516	40	+	0.403763	1	+	0.248628	1	+	0.489855	1
regulation of system process	GO:0044057	449	+	0.404301	1	-	0.791779	1	+	0.193355	1
regulation of epithelial cell proliferation	GO:0050678	196	+	0.404347	1	+	0.138422	1	-	0.832511	1
regulation of synaptic transmission, glutamatergic	GO:0051966	29	+	0.40437	1	+	0.400642	1	-	0.868416	1
regulation of viral transcription	GO:0046782	69	+	0.404587	1	+	0.193626	1	+	0.455828	1
organic acid metabolic process	GO:0006082	867	+	0.404683	1	+	0.200773	1	-	0.654898	1
response to cocaine	GO:0042220	25	+	0.404724	1	+	0.486527	1	-	0.536935	1
response to tropane	GO:0014073	25	+	0.404724	1	+	0.486527	1	-	0.536935	1
multicellular organismal homeostasis	GO:0048871	152	+	0.404989	1	-	0.654593	1	+	0.107319	1
endocrine system development	GO:0035270	134	+	0.40499	1	+	0.183915	1	-	0.982768	1
nitric oxide metabolic process	GO:0046209	61	+	0.405004	1	+	0.379147	1	+	0.323467	1
negative regulation of protein metabolic process	GO:0051248	328	+	0.405094	1	+	0.425783	1	-	0.545396	1
protein complex assembly	GO:0006461	745	+	0.40513	1	-	0.572532	1	+	0.279553	1
cellular glucose homeostasis	GO:0001678	51	+	0.405627	1	+	0.179318	1	+	0.477071	1
cell-substrate adherens junction	GO:0005924	131	+	0.405761	1	-	0.53558	1	+	0.250338	1
regulation of ubiquitin-protein ligase activity involved in mitotic cell cycle	GO:0051439	77	+	0.405976	1	+	0.205103	1	+	0.353865	1
anaphase-promoting complex-dependent proteasomal ubiquitin-dependent protein catabolic process	GO:0031145	82	+	0.405976	1	+	0.205103	1	+	0.353865	1
positive regulation of leukocyte chemotaxis	GO:0002690	51	+	0.406276	1	-	0.783707	1	+	0.320018	1
positive regulation of cellular biosynthetic process	GO:0031328	1249	+	0.406282	1	-	0.527935	1	+	0.241224	1
tissue development	GO:0009888	1215	+	0.406619	1	+	0.475121	1	+	0.229855	1
cytoskeletal protein binding	GO:0008092	611	+	0.406657	1	+	0.0230096	1	-	0.781933	1
negative regulation of protein serine/threonine kinase activity	GO:0071901	87	+	0.406708	1	+	0.192769	1	+	0.396675	1
regulation of cellular component movement	GO:0051270	436	+	0.407021	1	+	0.487124	1	+	0.267721	1
activation of protein kinase activity	GO:0032147	264	+	0.40733	1	+	0.411843	1	+	0.281811	1
purine base metabolic process	GO:0006144	38	+	0.407346	1	-	0.970423	1	+	0.0271641	1
heart trabecula morphogenesis	GO:0061384	21	+	0.407641	1	+	0.427943	1	+	0.381754	1
immune response-activating cell surface receptor signaling pathway	GO:0002429	125	+	0.408571	1	+	0.22137	1	-	0.579884	1
protein kinase C binding	GO:0005080	48	+	0.408605	1	+	0.109965	1	+	0.460439	1
pigmentation	GO:0043473	84	+	0.409184	1	-	0.754635	1	+	0.333344	1
lung development	GO:0030324	153	+	0.409291	1	-	0.51443	1	+	0.191305	1
translation	GO:0006412	440	+	0.409318	1	+	0.00304031	1	-	0.687802	1
positive regulation of biosynthetic process	GO:0009891	1268	+	0.410292	1	-	0.565541	1	+	0.23184	1
monovalent inorganic cation transmembrane transporter activity	GO:0015077	274	+	0.41031	1	+	0.0575054	1	-	0.641089	1
positive regulation of cell motility	GO:2000147	234	+	0.411152	1	+	0.433527	1	+	0.417833	1
intra-Golgi vesicle-mediated transport	GO:0006891	32	+	0.412014	1	-	0.911073	1	+	0.11445	1
learning or memory	GO:0007611	148	+	0.412632	1	+	0.296733	1	-	0.934927	1
positive regulation of fatty acid metabolic process	GO:0045923	27	+	0.412753	1	-	0.522127	1	-	0.544058	1
regulation of lymphocyte apoptosis	GO:0070228	29	+	0.412944	1	+	0.0179935	1	-	0.694021	1
cysteine-type endopeptidase inhibitor activity	GO:0004869	47	+	0.413033	1	+	0.127825	1	-	0.609976	1
proton-transporting two-sector ATPase complex, proton-transporting domain	GO:0033177	22	+	0.41332	1	+	0.110092	1	-	0.535439	1
beta-amyloid binding	GO:0001540	25	+	0.4134	1	+	0.0474444	1	-	0.583395	1
regulation of oligodendrocyte differentiation	GO:0048713	24	+	0.413614	1	-	0.881605	1	+	0.113528	1
positive regulation of cytokine secretion	GO:0050715	56	+	0.413692	1	+	0.358091	1	+	0.381682	1
calcium-dependent protein binding	GO:0048306	40	+	0.414069	1	-	0.73177	1	-	0.752922	1
response to DNA damage stimulus	GO:0006974	587	+	0.414154	1	-	0.940963	1	+	0.0394748	1
purine-containing compound metabolic process	GO:0072521	724	+	0.414194	1	-	0.820706	1	+	0.065414	1
transcription cofactor activity	GO:0003712	453	+	0.414672	1	+	0.497873	1	-	0.63929	1
nuclear ubiquitin ligase complex	GO:0000152	24	+	0.414937	1	+	0.0318022	1	-	0.578875	1
positive regulation of protein binding	GO:0032092	44	+	0.415611	1	-	0.856931	1	+	0.226793	1
regulation of kidney development	GO:0090183	49	+	0.41592	1	+	0.0899862	1	-	0.523862	1
spliceosomal complex	GO:0005681	141	+	0.416186	1	-	0.810586	1	+	0.47618	1
negative regulation of insulin secretion	GO:0046676	25	+	0.416201	1	+	0.00231907	1	-	0.792354	1
cellular component morphogenesis	GO:0032989	957	+	0.41628	1	-	0.501776	1	+	0.419304	1
metallopeptidase activity	GO:0008237	174	+	0.41658	1	+	0.0347972	1	-	0.660208	1
regulation of cellular response to insulin stimulus	GO:1900076	34	+	0.417198	1	+	0.0445325	1	-	0.597839	1
aorta development	GO:0035904	21	+	0.417607	1	-	0.504101	1	-	0.998784	1
negative regulation of lipid biosynthetic process	GO:0051055	33	+	0.418399	1	-	0.807266	1	+	0.328791	1
oxidoreductase activity, acting on the CH-CH group of donors, NAD or NADP as acceptor	GO:0016628	23	+	0.418629	1	-	0.533616	1	+	0.250129	1
reactive oxygen species metabolic process	GO:0072593	117	+	0.418735	1	+	0.444632	1	-	0.622231	1
regulation of mesenchymal cell proliferation	GO:0010464	40	+	0.418916	1	+	0.098884	1	-	0.995848	1
cofactor transport	GO:0051181	20	+	0.418956	1	-	0.952011	1	+	0.166192	1
intracellular transport	GO:0046907	1100	+	0.419033	1	-	0.94756	1	+	0.155876	1
regulation of wound healing	GO:0061041	78	+	0.419056	1	+	0.097226	1	-	0.501671	1
purine nucleotide metabolic process	GO:0006163	676	+	0.419146	1	-	0.814365	1	+	0.136862	1
nucleotide metabolic process	GO:0009117	793	+	0.419216	1	-	0.926435	1	+	0.0500934	1
nucleoside phosphate metabolic process	GO:0006753	793	+	0.419216	1	-	0.926435	1	+	0.0500934	1
regulation of transmembrane transport	GO:0034762	192	+	0.419571	1	+	0.110909	1	+	0.437852	1
defense response	GO:0006952	1059	+	0.41971	1	+	0.124493	1	+	0.280822	1
organ regeneration	GO:0031100	54	+	0.419736	1	+	0.074973	1	-	0.705276	1
cell migration	GO:0016477	823	+	0.42005	1	-	0.956799	1	+	0.172095	1
regulation of cyclase activity	GO:0031279	116	+	0.420161	1	-	0.601488	1	+	0.248822	1
activation of adenylate cyclase activity	GO:0007190	66	+	0.420363	1	-	0.866366	1	+	0.133344	1
nucleoside metabolic process	GO:0009116	98	+	0.420808	1	+	0.466937	1	+	0.105349	1
positive regulation of phospholipase activity	GO:0010518	120	+	0.420817	1	+	0.288718	1	+	0.447194	1
negative regulation of transcription, DNA-dependent	GO:0045892	791	+	0.420851	1	-	0.685612	1	+	0.175424	1
negative regulation of leukocyte proliferation	GO:0070664	54	+	0.420878	1	-	0.527102	1	+	0.282444	1
dopamine metabolic process	GO:0042417	22	+	0.421852	1	-	0.503859	1	-	0.994495	1
cyclic nucleotide metabolic process	GO:0009187	177	+	0.421866	1	+	0.207202	1	+	0.445134	1
response to nutrient	GO:0007584	239	+	0.422158	1	+	0.0586715	1	-	0.820419	1
regulation of blood vessel size	GO:0050880	100	+	0.422164	1	+	0.399638	1	+	0.229287	1
positive regulation of cyclase activity	GO:0031281	72	+	0.422353	1	-	0.895119	1	+	0.111527	1
regulation of ubiquitin-protein ligase activity	GO:0051438	93	+	0.422632	1	+	0.230852	1	+	0.419777	1
transcription elongation from RNA polymerase II promoter	GO:0006368	76	+	0.423373	1	+	0.0488055	1	-	0.602945	1
cilium morphogenesis	GO:0060271	93	+	0.423737	1	-	0.922382	1	+	0.218687	1
regulation of muscle adaptation	GO:0043502	29	+	0.423814	1	-	0.652708	1	+	0.251881	1
hydrolase activity, hydrolyzing O-glycosyl compounds	GO:0004553	89	+	0.42407	1	+	0.478385	1	+	0.302607	1
endoplasmic reticulum-Golgi intermediate compartment	GO:0005793	59	+	0.424176	1	+	0.122614	1	+	0.445786	1
SH3 domain binding	GO:0017124	112	+	0.42431	1	+	0.429806	1	+	0.341771	1
centrosome duplication	GO:0051298	29	+	0.424384	1	-	0.864442	1	+	0.460566	1
heterocycle catabolic process	GO:0046700	510	+	0.424544	1	-	0.542151	1	-	0.510697	1
positive regulation of nitric oxide biosynthetic process	GO:0045429	31	+	0.425491	1	+	0.340113	1	+	0.425525	1
positive regulation of T cell proliferation	GO:0042102	66	+	0.42563	1	-	0.905769	1	+	0.0824952	1
locomotion	GO:0040011	1215	+	0.425638	1	-	0.960042	1	+	0.244905	1
S phase	GO:0051320	143	+	0.425912	1	+	0.0699533	1	-	0.914908	1
protein phosphorylation	GO:0006468	1120	+	0.425996	1	+	0.320306	1	-	0.585275	1
metalloexopeptidase activity	GO:0008235	39	+	0.426006	1	+	0.282269	1	+	0.496712	1
glucose transport	GO:0015758	109	+	0.426255	1	+	0.498685	1	-	0.689869	1
hexose transport	GO:0008645	109	+	0.426255	1	+	0.498685	1	-	0.689869	1
transcription corepressor activity	GO:0003714	180	+	0.426305	1	+	0.444557	1	-	0.739669	1
striated muscle cell development	GO:0055002	120	+	0.426461	1	+	0.164602	1	+	0.471756	1
regulation of cell cycle arrest	GO:0071156	266	+	0.427328	1	-	0.968165	1	+	0.332887	1
regulation of immune system process	GO:0002682	824	+	0.428371	1	+	0.297501	1	+	0.212936	1
stem cell division	GO:0017145	24	+	0.428532	1	-	0.646703	1	+	0.339133	1
histone H3 acetylation	GO:0043966	43	+	0.429226	1	-	0.56055	1	+	0.351101	1
collagen metabolic process	GO:0032963	57	+	0.429268	1	+	0.0908826	1	+	0.426476	1
activation of phospholipase C activity	GO:0007202	106	+	0.429458	1	+	0.288718	1	+	0.461895	1
immunoglobulin production involved in immunoglobulin mediated immune response	GO:0002381	42	+	0.429866	1	+	0.15469	1	-	0.80308	1
transcription-coupled nucleotide-excision repair	GO:0006283	47	+	0.430631	1	-	0.965205	1	+	0.150465	1
ATPase activity, coupled to transmembrane movement of ions, phosphorylative mechanism	GO:0015662	47	+	0.430865	1	-	0.655747	1	+	0.211504	1
protein kinase A binding	GO:0051018	21	+	0.431354	1	+	0.0230431	1	-	0.775602	1
response to extracellular stimulus	GO:0009991	387	+	0.431854	1	+	0.158729	1	-	0.621453	1
response to monosaccharide stimulus	GO:0034284	118	+	0.431893	1	+	0.336935	1	+	0.230065	1
regulation of insulin receptor signaling pathway	GO:0046626	29	+	0.432425	1	+	0.0445325	1	-	0.621823	1
regulation of cytokine production	GO:0001817	364	+	0.432768	1	+	0.250803	1	+	0.30476	1
neural retina development	GO:0003407	35	+	0.433038	1	-	0.539628	1	+	0.337987	1
endonuclease activity, active with either ribo- or deoxyribonucleic acids and producing 3'-phosphomonoesters	GO:0016894	23	+	0.433434	1	+	0.209077	1	-	0.704001	1
cilium membrane	GO:0060170	24	+	0.433624	1	-	0.993179	1	+	0.0888887	1
response to amine stimulus	GO:0014075	106	+	0.433817	1	-	0.592628	1	+	0.369382	1
prostate gland morphogenesis	GO:0060512	31	+	0.433877	1	+	0.0227289	1	-	0.815753	1
transcription factor binding	GO:0008134	421	+	0.434711	1	-	0.872039	1	+	0.189462	1
nucleotide kinase activity	GO:0019201	20	+	0.434738	1	+	0.14303	1	-	0.890341	1
protein oligomerization	GO:0051259	329	+	0.434813	1	-	0.892433	1	+	0.0887248	1
positive regulation of protein modification process	GO:0031401	408	+	0.434829	1	+	0.175616	1	-	0.743839	1
synapse organization	GO:0050808	128	+	0.43487	1	-	0.562818	1	-	0.661771	1
regulation of sequence-specific DNA binding transcription factor activity	GO:0051090	326	+	0.435186	1	-	0.996634	1	+	0.0188931	1
microtubule-based transport	GO:0010970	58	+	0.435521	1	-	0.761219	1	+	0.419578	1
negative regulation of cell projection organization	GO:0031345	75	+	0.435651	1	+	0.0672567	1	-	0.94889	1
positive regulation of behavior	GO:0048520	89	+	0.436337	1	+	0.326466	1	+	0.464256	1
tyrosine phosphorylation of STAT protein	GO:0007260	57	+	0.436544	1	-	0.618091	1	+	0.326473	1
regulation of actin filament length	GO:0030832	91	+	0.436956	1	+	0.398886	1	+	0.463326	1
DNA strand elongation involved in DNA replication	GO:0006271	32	+	0.437431	1	+	0.189802	1	-	0.995938	1
regulation of cytokine production involved in immune response	GO:0002718	36	+	0.437434	1	+	0.420904	1	+	0.39408	1
cell chemotaxis	GO:0060326	143	+	0.4377	1	-	0.706097	1	+	0.378469	1
establishment of protein localization in mitochondrion	GO:0072655	53	+	0.438022	1	-	0.678114	1	+	0.0954082	1
protein localization in mitochondrion	GO:0070585	54	+	0.438022	1	-	0.678114	1	+	0.0954082	1
integrin complex	GO:0008305	29	+	0.438022	1	-	0.820733	1	+	0.217424	1
microtubule cytoskeleton	GO:0015630	835	+	0.438341	1	-	0.802811	1	-	0.807214	1
antigen processing and presentation of exogenous peptide antigen via MHC class I	GO:0042590	77	+	0.438468	1	+	0.465718	1	+	0.288119	1
JAK-STAT cascade involved in growth hormone signaling pathway	GO:0060397	24	+	0.438816	1	-	0.795391	1	+	0.320665	1
nuclear body	GO:0016604	264	+	0.438903	1	-	0.99337	1	+	0.393053	1
focal adhesion assembly	GO:0048041	41	+	0.43914	1	-	0.931716	1	+	0.133651	1
purine ribonucleotide metabolic process	GO:0009150	462	+	0.439784	1	-	0.942425	1	+	0.12611	1
response to virus	GO:0009615	256	+	0.439816	1	+	0.00913198	1	-	0.65616	1
potassium ion transport	GO:0006813	112	+	0.439861	1	+	0.0926798	1	-	0.607845	1
homeostatic process	GO:0042592	1165	+	0.440657	1	+	0.199237	1	-	0.779134	1
positive regulation of cell cycle arrest	GO:0071158	80	+	0.44081	1	+	0.329446	1	+	0.292951	1
regulation of meiotic cell cycle	GO:0051445	25	+	0.440998	1	-	0.53978	1	+	0.178812	1
inositol phosphate-mediated signaling	GO:0048016	69	+	0.441058	1	+	0.468489	1	+	0.342919	1
extracellular matrix part	GO:0044420	175	+	0.44162	1	-	0.996627	1	+	0.0397539	1
bicarbonate transport	GO:0015701	27	+	0.441645	1	+	0.0323367	1	-	0.522121	1
translation regulator activity	GO:0045182	23	+	0.442115	1	-	0.792822	1	+	0.168409	1
calcium-dependent phospholipid binding	GO:0005544	30	+	0.442149	1	-	0.95835	1	+	0.0403755	1
cellular response to type I interferon	GO:0071357	72	+	0.442308	1	+	0.229529	1	+	0.44253	1
type I interferon-mediated signaling pathway	GO:0060337	72	+	0.442308	1	+	0.229529	1	+	0.44253	1
endothelial cell proliferation	GO:0001935	85	+	0.442648	1	+	0.250669	1	-	0.503592	1
cell projection cytoplasm	GO:0032838	23	+	0.443234	1	+	0.221181	1	-	0.687666	1
response to nutrient levels	GO:0031667	361	+	0.443422	1	+	0.101412	1	-	0.694289	1
collagen catabolic process	GO:0030574	22	+	0.44389	1	+	0.0712008	1	+	0.466848	1
positive regulation of viral transcription	GO:0050434	56	+	0.444031	1	+	0.29352	1	+	0.434749	1
transferase activity, transferring nitrogenous groups	GO:0016769	23	+	0.44426	1	-	0.68654	1	+	0.294817	1
regulation of neurotransmitter levels	GO:0001505	135	+	0.445783	1	-	0.914606	1	-	0.700656	1
ribonucleoside metabolic process	GO:0009119	78	+	0.445787	1	-	0.87241	1	+	0.0366717	1
steroid dehydrogenase activity	GO:0016229	26	+	0.446154	1	-	0.537585	1	+	0.238592	1
cardiac muscle hypertrophy	GO:0003300	25	+	0.446305	1	-	0.5606	1	+	0.278569	1
striated muscle hypertrophy	GO:0014897	25	+	0.446305	1	-	0.5606	1	+	0.278569	1
serine-type endopeptidase inhibitor activity	GO:0004867	90	+	0.446727	1	+	0.414232	1	-	0.898434	1
positive regulation of cell migration	GO:0030335	230	+	0.448066	1	+	0.433527	1	+	0.458687	1
epithelial cell morphogenesis	GO:0003382	34	+	0.448069	1	-	0.793089	1	+	0.258548	1
hormone transport	GO:0009914	222	+	0.44818	1	+	0.0271046	1	-	0.621161	1
regulation of meiosis	GO:0040020	23	+	0.448485	1	-	0.53978	1	+	0.182651	1
sterol binding	GO:0032934	31	+	0.448542	1	+	0.0241679	1	-	0.694677	1
activation of MAPK activity	GO:0000187	124	+	0.448578	1	-	0.602584	1	+	0.32688	1
phosphoprotein binding	GO:0051219	47	+	0.448671	1	-	0.989059	1	+	0.0789585	1
receptor signaling protein activity	GO:0005057	101	+	0.448914	1	-	0.948727	1	+	0.0320302	1
positive regulation of cell differentiation	GO:0045597	492	+	0.448986	1	-	0.913395	1	+	0.297182	1
hormone-mediated signaling pathway	GO:0009755	25	+	0.44903	1	-	0.590907	1	+	0.431064	1
DNA-directed RNA polymerase complex	GO:0000428	25	+	0.449211	1	+	0.40239	1	+	0.355122	1
RNA polymerase complex	GO:0030880	26	+	0.449211	1	+	0.40239	1	+	0.355122	1
nuclear DNA-directed RNA polymerase complex	GO:0055029	25	+	0.449211	1	+	0.40239	1	+	0.355122	1
blood vessel remodeling	GO:0001974	37	+	0.449804	1	-	0.9496	1	-	0.936324	1
vacuole organization	GO:0007033	57	+	0.450135	1	+	0.395877	1	+	0.369024	1
nucleotide-sugar metabolic process	GO:0009225	26	+	0.450281	1	+	0.153482	1	-	0.612546	1
phototransduction	GO:0007602	32	+	0.450291	1	-	0.797087	1	+	0.15756	1
protein modification by small protein removal	GO:0070646	70	+	0.450649	1	-	0.842667	1	+	0.129667	1
ligand-activated sequence-specific DNA binding RNA polymerase II transcription factor activity	GO:0004879	46	+	0.451351	1	+	0.306665	1	+	0.4728	1
multicellular organismal catabolic process	GO:0044243	28	+	0.45138	1	+	0.13955	1	+	0.451182	1
negative regulation of transmission of nerve impulse	GO:0051970	39	+	0.451577	1	-	0.734747	1	+	0.32789	1
regulation of cytokine secretion	GO:0050707	79	+	0.451689	1	+	0.335744	1	+	0.430846	1
protein ubiquitination involved in ubiquitin-dependent protein catabolic process	GO:0042787	59	+	0.451889	1	-	0.670536	1	-	0.76292	1
histone deacetylase binding	GO:0042826	60	+	0.452279	1	+	0.37806	1	+	0.363387	1
positive regulation of ligase activity	GO:0051351	82	+	0.452952	1	+	0.347872	1	+	0.322362	1
mitotic cell cycle spindle checkpoint	GO:0071174	37	+	0.453159	1	+	0.334983	1	+	0.472232	1
regulation of G1/S transition of mitotic cell cycle	GO:2000045	99	+	0.453247	1	+	0.239571	1	+	0.416423	1
appendage development	GO:0048736	140	+	0.453844	1	+	0.139723	1	-	0.533729	1
limb development	GO:0060173	140	+	0.453844	1	+	0.139723	1	-	0.533729	1
male genitalia development	GO:0030539	23	+	0.453866	1	-	0.823047	1	+	0.360367	1
negative regulation of transport	GO:0051051	265	+	0.454106	1	+	0.396599	1	+	0.275674	1
rRNA binding	GO:0019843	28	+	0.454686	1	-	0.533642	1	+	0.403473	1
vacuolar part	GO:0044437	241	+	0.454789	1	+	0.137065	1	+	0.452226	1
regulation of blood vessel endothelial cell migration	GO:0043535	37	+	0.454892	1	+	0.0770013	1	-	0.702252	1
positive regulation of hormone secretion	GO:0046887	73	+	0.455423	1	+	0.21353	1	-	0.514624	1
endosome membrane	GO:0010008	301	+	0.456427	1	-	0.567314	1	+	0.228026	1
skeletal muscle fiber development	GO:0048741	81	+	0.456656	1	+	0.152384	1	+	0.346892	1
regulation of smooth muscle cell migration	GO:0014910	26	+	0.456872	1	+	0.308262	1	+	0.460538	1
cation-transporting ATPase activity	GO:0019829	27	+	0.458447	1	+	0.367575	1	+	0.376635	1
detection of external stimulus	GO:0009581	97	+	0.459119	1	+	0.481196	1	+	0.212223	1
cartilage condensation	GO:0001502	20	+	0.459143	1	NA	NA	NA	+	0.399474	1
nuclear speck	GO:0016607	142	+	0.459224	1	-	0.814781	1	+	0.332616	1
DNA damage response, signal transduction by p53 class mediator resulting in cell cycle arrest	GO:0006977	65	+	0.459235	1	+	0.448561	1	+	0.257357	1
signal transduction involved in cell cycle checkpoint	GO:0072395	67	+	0.459235	1	+	0.448561	1	+	0.257357	1
signal transduction involved in G1/S transition checkpoint	GO:0072404	66	+	0.459235	1	+	0.448561	1	+	0.257357	1
signal transduction involved in DNA integrity checkpoint	GO:0072401	66	+	0.459235	1	+	0.448561	1	+	0.257357	1
signal transduction involved in mitotic cell cycle G1/S checkpoint	GO:0072474	65	+	0.459235	1	+	0.448561	1	+	0.257357	1
signal transduction involved in mitotic cell cycle G1/S transition DNA damage checkpoint	GO:0072431	65	+	0.459235	1	+	0.448561	1	+	0.257357	1
signal transduction involved in mitotic cell cycle checkpoint	GO:0072413	65	+	0.459235	1	+	0.448561	1	+	0.257357	1
signal transduction involved in DNA damage checkpoint	GO:0072422	66	+	0.459235	1	+	0.448561	1	+	0.257357	1
cytokine production involved in immune response	GO:0002367	44	+	0.459514	1	+	0.0615387	1	-	0.852051	1
photoreceptor cell development	GO:0042461	30	+	0.459628	1	+	0.2149	1	-	0.588816	1
mitotic cell cycle spindle assembly checkpoint	GO:0007094	34	+	0.459834	1	+	0.334983	1	+	0.481736	1
spindle assembly checkpoint	GO:0071173	35	+	0.459834	1	+	0.334983	1	+	0.481736	1
negative regulation of mitotic metaphase/anaphase transition	GO:0045841	35	+	0.459834	1	+	0.334983	1	+	0.481736	1
maintenance of protein location in cell	GO:0032507	95	+	0.459842	1	+	0.382972	1	-	0.580785	1
acyl-CoA biosynthetic process	GO:0071616	20	+	0.460174	1	+	0.433183	1	-	0.984441	1
thioester biosynthetic process	GO:0035384	20	+	0.460174	1	+	0.433183	1	-	0.984441	1
negative regulation of cellular protein metabolic process	GO:0032269	287	+	0.460348	1	+	0.448613	1	-	0.614687	1
outflow tract morphogenesis	GO:0003151	48	+	0.460454	1	-	0.817232	1	-	0.933095	1
smooth muscle contraction	GO:0006939	80	+	0.460974	1	+	0.0708379	1	-	0.880752	1
chromosome organization involved in meiosis	GO:0070192	25	+	0.461055	1	+	0.066902	1	-	0.651058	1
RNA modification	GO:0009451	55	+	0.461631	1	+	0.46471	1	+	0.330844	1
regulation of stem cell differentiation	GO:2000736	20	+	0.461761	1	-	0.964869	1	+	0.24994	1
DNA recombination	GO:0006310	201	+	0.462415	1	-	0.973684	1	+	0.0909338	1
positive regulation of cytokine biosynthetic process	GO:0042108	58	+	0.462487	1	-	0.758746	1	+	0.165043	1
actin polymerization or depolymerization	GO:0008154	112	+	0.46252	1	+	0.258631	1	-	0.557669	1
cytoplasmic membrane-bounded vesicle lumen	GO:0060205	50	+	0.462817	1	-	0.872273	1	+	0.2379	1
neuromuscular junction development	GO:0007528	30	+	0.462847	1	+	0.257627	1	+	0.32811	1
macroautophagy	GO:0016236	41	+	0.464005	1	+	0.482254	1	+	0.409438	1
mitotic cell cycle	GO:0000278	745	+	0.464353	1	+	0.100814	1	-	0.942839	1
otic vesicle development	GO:0071599	20	+	0.464465	1	-	0.829258	1	-	0.998476	1
carbohydrate metabolic process	GO:0005975	765	+	0.464468	1	+	0.240696	1	+	0.3687	1
response to hydrogen peroxide	GO:0042542	86	+	0.464525	1	-	0.769304	1	+	0.12988	1
extracellular matrix disassembly	GO:0022617	36	+	0.465329	1	+	0.126069	1	+	0.419546	1
DNA damage checkpoint	GO:0000077	130	+	0.465813	1	-	0.99127	1	+	0.0595985	1
positive regulation of chemotaxis	GO:0050921	77	+	0.465873	1	+	0.386363	1	+	0.463128	1
clathrin-coated vesicle	GO:0030136	200	+	0.465983	1	+	0.137894	1	-	0.920422	1
nucleotidyltransferase activity	GO:0016779	113	+	0.466348	1	+	0.00166273	1	-	0.915397	1
hydrogen transport	GO:0006818	66	+	0.466401	1	+	0.050076	1	-	0.613803	1
positive regulation of adenylate cyclase activity	GO:0045762	68	+	0.466598	1	-	0.895119	1	+	0.141429	1
thioester metabolic process	GO:0035383	41	+	0.468012	1	-	0.791361	1	-	0.904041	1
acyl-CoA metabolic process	GO:0006637	41	+	0.468012	1	-	0.791361	1	-	0.904041	1
vasculogenesis	GO:0001570	66	+	0.468565	1	-	0.957104	1	+	0.125076	1
positive regulation of lipase activity	GO:0060193	128	+	0.468781	1	+	0.233048	1	-	0.554882	1
inositol phosphate metabolic process	GO:0043647	32	+	0.469471	1	-	0.930277	1	+	0.127733	1
regulation of leukocyte apoptosis	GO:2000106	43	+	0.469582	1	+	0.0328234	1	-	0.72102	1
regulation of adenylate cyclase activity	GO:0045761	111	+	0.469616	1	-	0.601488	1	+	0.305005	1
microtubule	GO:0005874	321	+	0.469778	1	+	0.177299	1	-	0.668978	1
tumor necrosis factor superfamily cytokine production	GO:0071706	72	+	0.470367	1	+	0.293879	1	+	0.467892	1
positive regulation of smooth muscle contraction	GO:0045987	20	+	0.470493	1	+	0.356292	1	-	0.56921	1
toll-like receptor 3 signaling pathway	GO:0034138	68	+	0.47061	1	-	0.974199	1	+	0.0279103	1
monovalent inorganic cation homeostasis	GO:0055067	66	+	0.471092	1	+	0.00357014	1	-	0.712639	1
appendage morphogenesis	GO:0035107	130	+	0.471575	1	+	0.0650867	1	-	0.652215	1
limb morphogenesis	GO:0035108	130	+	0.471575	1	+	0.0650867	1	-	0.652215	1
microtubule-based process	GO:0007017	409	+	0.471636	1	-	0.738738	1	-	0.619949	1
regulation of interferon-gamma-mediated signaling pathway	GO:0060334	24	+	0.471733	1	+	0.376252	1	+	0.466766	1
fibrinolysis	GO:0042730	24	+	0.471923	1	-	0.66322	1	+	0.384549	1
biomineral tissue development	GO:0031214	106	+	0.472039	1	-	0.780097	1	-	0.608821	1
phosphorylation	GO:0016310	1248	+	0.472413	1	+	0.25202	1	-	0.630853	1
pyrimidine-containing compound catabolic process	GO:0072529	30	+	0.472465	1	+	0.188914	1	+	0.458533	1
cell cortex	GO:0005938	187	+	0.472942	1	-	0.995029	1	+	0.192476	1
leukocyte chemotaxis	GO:0030595	116	+	0.472981	1	-	0.825537	1	+	0.311641	1
regulation of metal ion transport	GO:0010959	163	+	0.473161	1	+	0.272738	1	-	0.510375	1
cellular response to interleukin-1	GO:0071347	43	+	0.473827	1	-	0.899094	1	+	0.0915819	1
glomerulus development	GO:0032835	51	+	0.474156	1	+	0.32208	1	-	0.535179	1
synapsis	GO:0007129	22	+	0.474282	1	+	0.0817219	1	-	0.651058	1
T cell receptor signaling pathway	GO:0050852	92	+	0.474452	1	+	0.259098	1	-	0.551121	1
cytokine secretion	GO:0050663	93	+	0.474704	1	+	0.211695	1	-	0.530053	1
interphase	GO:0051325	384	+	0.475042	1	+	0.0504293	1	-	0.928644	1
positive regulation of cellular component movement	GO:0051272	242	+	0.475497	1	+	0.473029	1	+	0.466174	1
actin filament binding	GO:0051015	69	+	0.475953	1	+	0.0386989	1	-	0.851043	1
cellular response to mechanical stimulus	GO:0071260	51	+	0.47627	1	-	0.989488	1	+	0.0330968	1
behavior	GO:0007610	494	+	0.476582	1	+	0.0574144	1	-	0.994249	1
iron ion binding	GO:0005506	200	+	0.477051	1	+	0.143351	1	-	0.555798	1
receptor tyrosine kinase binding	GO:0030971	35	+	0.477085	1	-	0.728116	1	+	0.220842	1
gastrulation with mouth forming second	GO:0001702	29	+	0.477362	1	-	0.593483	1	+	0.376292	1
glycerophospholipid biosynthetic process	GO:0046474	186	+	0.477889	1	-	0.577168	1	+	0.475181	1
glycogen catabolic process	GO:0005980	22	+	0.477995	1	-	0.73898	1	+	0.236085	1
exosome (RNase complex)	GO:0000178	20	+	0.478405	1	-	0.900153	1	+	0.156825	1
O-glycan processing	GO:0016266	55	+	0.478771	1	-	0.838805	1	+	0.104318	1
melanocyte differentiation	GO:0030318	33	+	0.479153	1	+	0.387782	1	+	0.361635	1
I band	GO:0031674	85	+	0.479929	1	+	0.434783	1	+	0.373103	1
positive regulation of kinase activity	GO:0033674	450	+	0.480329	1	+	0.487038	1	+	0.284608	1
GDP binding	GO:0019003	40	+	0.480638	1	-	0.725287	1	+	0.340199	1
cell fate commitment	GO:0045165	218	+	0.481047	1	-	0.951576	1	+	0.318237	1
ribosome binding	GO:0043022	27	+	0.481449	1	+	0.00817838	1	-	0.759844	1
lysosome organization	GO:0007040	31	+	0.481539	1	+	0.222097	1	+	0.420836	1
endocrine process	GO:0050886	52	+	0.4816	1	+	0.413841	1	+	0.271013	1
smooth muscle cell proliferation	GO:0048659	71	+	0.481622	1	-	0.632676	1	-	0.891509	1
negative regulation of protein import into nucleus	GO:0042308	49	+	0.481756	1	-	0.982225	1	+	0.0790799	1
positive regulation of defense response	GO:0031349	215	+	0.482146	1	-	0.799094	1	+	0.173719	1
production of molecular mediator involved in inflammatory response	GO:0002532	25	+	0.48218	1	-	0.779871	1	+	0.348466	1
MyD88-independent toll-like receptor signaling pathway	GO:0002756	64	+	0.48234	1	-	0.990281	1	+	0.0379553	1
positive regulation of T cell mediated immunity	GO:0002711	24	+	0.482469	1	+	0.335712	1	-	0.546831	1
regulation of muscle cell differentiation	GO:0051147	102	+	0.482892	1	+	0.316886	1	-	0.828375	1
regulation of transferase activity	GO:0051338	669	+	0.483156	1	+	0.388087	1	+	0.25696	1
cation channel complex	GO:0034703	128	+	0.483451	1	+	0.148544	1	-	0.619803	1
small GTPase mediated signal transduction	GO:0007264	491	+	0.483476	1	-	0.973384	1	+	0.116677	1
negative regulation of protein catabolic process	GO:0042177	37	+	0.483717	1	+	0.338804	1	-	0.685476	1
positive regulation of phospholipase C activity	GO:0010863	112	+	0.483745	1	+	0.288718	1	-	0.519526	1
exonuclease activity, active with either ribo- or deoxyribonucleic acids and producing 5'-phosphomonoesters	GO:0016796	22	+	0.483792	1	-	0.944616	1	+	0.234211	1
protein ADP-ribosylation	GO:0006471	26	+	0.483999	1	+	0.0963078	1	-	0.599783	1
copper ion binding	GO:0005507	56	+	0.484048	1	+	0.402972	1	+	0.332731	1
chemical homeostasis	GO:0048878	821	+	0.484665	1	+	0.192535	1	-	0.769525	1
cell surface receptor signaling pathway involved in heart development	GO:0061311	23	+	0.484699	1	-	0.518175	1	+	0.382865	1
embryonic morphogenesis	GO:0048598	488	+	0.485291	1	+	0.339141	1	-	0.717397	1
muscle cell migration	GO:0014812	35	+	0.485414	1	+	0.179766	1	-	0.594956	1
organophosphate metabolic process	GO:0019637	357	+	0.485646	1	-	0.826955	1	+	0.139947	1
hydrogen ion transmembrane transporter activity	GO:0015078	88	+	0.485706	1	+	0.294648	1	-	0.556641	1
spindle organization	GO:0007051	80	+	0.485724	1	-	0.657784	1	-	0.884775	1
cytokine-mediated signaling pathway	GO:0019221	319	+	0.4861	1	-	0.975655	1	+	0.0364292	1
alpha-beta T cell proliferation	GO:0046633	22	+	0.486307	1	-	0.778387	1	-	0.506328	1
regulation of insulin secretion involved in cellular response to glucose stimulus	GO:0061178	20	+	0.486526	1	-	0.581672	1	+	0.454629	1
insulin secretion involved in cellular response to glucose stimulus	GO:0035773	20	+	0.486526	1	-	0.581672	1	+	0.454629	1
oxidation-reduction process	GO:0055114	527	+	0.487144	1	+	0.0294422	1	-	0.651325	1
vacuolar transport	GO:0007034	44	+	0.487238	1	+	0.276833	1	-	0.582525	1
clathrin vesicle coat	GO:0030125	21	+	0.487434	1	-	0.729725	1	-	0.913965	1
cell motility	GO:0048870	893	+	0.488165	1	-	0.961013	1	+	0.211179	1
localization of cell	GO:0051674	893	+	0.488165	1	-	0.961013	1	+	0.211179	1
nuclear chromosome	GO:0000228	284	+	0.488306	1	-	0.990551	1	+	0.130998	1
heme binding	GO:0020037	123	+	0.488316	1	+	0.0747614	1	-	0.643952	1
neural tube closure	GO:0001843	70	+	0.48832	1	+	0.115258	1	-	0.579245	1
tube closure	GO:0060606	71	+	0.48832	1	+	0.115258	1	-	0.579245	1
synaptic vesicle transport	GO:0048489	65	+	0.488325	1	-	0.814767	1	-	0.859228	1
mediator complex	GO:0016592	31	+	0.488336	1	+	0.202285	1	-	0.950277	1
response to peptide hormone stimulus	GO:0043434	390	+	0.488772	1	+	0.00103075	1	-	0.74031	1
cell fate determination	GO:0001709	38	+	0.489071	1	-	0.785042	1	+	0.290331	1
cellular response to starvation	GO:0009267	85	+	0.48938	1	+	0.465473	1	+	0.330561	1
ribonucleoside monophosphate biosynthetic process	GO:0009156	32	+	0.489812	1	-	0.960066	1	+	0.0761503	1
proton transport	GO:0015992	64	+	0.490264	1	+	0.0975056	1	-	0.581376	1
pancreas development	GO:0031016	82	+	0.490266	1	+	0.477568	1	+	0.40709	1
fibronectin binding	GO:0001968	20	+	0.490346	1	-	0.846951	1	+	0.257768	1
calcium ion transmembrane transport	GO:0070588	39	+	0.49124	1	+	0.0437864	1	-	0.940958	1
macromolecule glycosylation	GO:0043413	234	+	0.491301	1	+	0.376195	1	+	0.283641	1
protein glycosylation	GO:0006486	234	+	0.491301	1	+	0.376195	1	+	0.283641	1
activated T cell proliferation	GO:0050798	33	+	0.491418	1	+	0.102774	1	-	0.808047	1
toll-like receptor signaling pathway	GO:0002224	106	+	0.491579	1	-	0.996882	1	+	0.0270557	1
regulation of fibroblast proliferation	GO:0048145	61	+	0.491812	1	+	0.171817	1	-	0.524316	1
hexose biosynthetic process	GO:0019319	67	+	0.491825	1	-	0.852831	1	-	0.634872	1
inhibition of adenylate cyclase activity by G-protein signaling pathway	GO:0007193	44	+	0.491945	1	+	0.0355615	1	-	0.793347	1
regulation of blood pressure	GO:0008217	131	+	0.492013	1	+	0.207444	1	+	0.421749	1
cochlea morphogenesis	GO:0090103	20	+	0.492041	1	-	0.677361	1	-	0.995337	1
regulation of smooth muscle cell proliferation	GO:0048660	68	+	0.492173	1	-	0.632676	1	-	0.900328	1
carbon-oxygen lyase activity	GO:0016835	58	+	0.492449	1	+	0.384354	1	+	0.461011	1
phosphatase binding	GO:0019902	118	+	0.492793	1	-	0.907097	1	+	0.207597	1
negative regulation of nuclear division	GO:0051784	42	+	0.492878	1	+	0.397463	1	+	0.47055	1
negative regulation of mitosis	GO:0045839	42	+	0.492878	1	+	0.397463	1	+	0.47055	1
[truncated: 2,029 more rows]
