# Supplementary material for: Novel Findings from CNVs Implicate Inhibitory and Excitatory Signaling Complexes in Schizophrenia
Source: Neuron. 2015 Jun 3;86(5):1203–14. doi: 10.1016/j.neuron.2015.04.022 (PMC4460187; doi:10.1016/j.neuron.2015.04.022)
Supplement: Table S9. Associated CNS Gene Sets—Overlap with NS De Novo Rare Variants, Related to Table 5 [file mmc9.xlsx]

## Sheet: Table S9
Table S9: Associated CNS gene sets - overlap with NS de novo rare variants
			Schizophrenia				Control
	gene set	N gene	N observed	N expected	P	P (adjusted)	N observed	N expected	P	P (adjusted)
behaviour	abnormal_behavior	1956	107	95.0763	0.10269	1	64	59.549	0.284715	1
	abnormal_emotion_affect_behavior	367	32	18.3771	0.00229977	0.0551945	14	11.747	0.294705	1
	abnormal_fear_anxiety_related_behavior	215	18	10.6478	0.0273973	0.657535	8	6.859	0.384615	1
	abnormal_social_conspecific_interaction	240	21	12.9078	0.0229977	0.551945	7	8.054	0.704296	1
	abnormal_spatial_learning	155	14	8.2087	0.0388961	0.933506	6	5.285	0.415584	1
	abnormal_spatial_working_memory	38	5	2.118	0.0632937	1	1	1.343	0.729271	1
	abnormal_associative_learning	192	16	9.263	0.0254975	0.61194	5	5.905	0.706294	1
	abnormal_avoidance_learning_behavior	55	2	2.6657	0.742826	1	1	1.698	0.828172	1
	abnormal_contextual_conditioning_behavior	89	10	4.8354	0.0249975	0.59994	1	3.06	0.96004	1
	abnormal_cued_conditioning_behavior	68	7	3.0582	0.0370963	0.890311	2	1.91	0.581419	1
	abnormal_learning_memory_conditioning	418	33	20.8229	0.00809919	0.194381	13	13.269	0.567433	1
cellular physiology	abnormal_CNS_synaptic_transmission	366	29	19.5577	0.0245975	0.59034	13	12.266	0.445554	1
	abnormal_miniature_excitatory_postsynaptic_currents	60	4	3.6695	0.50075	1	2	2.295	0.664336	1
	abnormal_prepulse_inhibition	74	6	3.6563	0.164284	1	4	2.247	0.197802	1
	abnormal_synaptic_transmission	432	35	23.3178	0.0125987	0.302369	16	14.705	0.395604	1
	abnormal_long_term_potentiation	145	15	7.7133	0.0109989	0.263974	4	4.938	0.726274	1
subcellular complexes	GABAA	15	2	0.7637	0.181482	1	0	0.483	1	1
	NMDAR_network	58	8	2.9753	0.0117988	0.283171	1	1.834	0.843157	1
	PSD_95__core	57	7	2.4822	0.0151985	0.364764	2	1.502	0.428571	1
development	abnormal_neural_plate_morphology	23	3	1.2408	0.126487	1	1	0.79	0.55045	1
	abnormal_neuron_differentiation	205	9	10.6571	0.736326	1	6	6.692	0.666334	1
