# Supplementary material for: Novel Findings from CNVs Implicate Inhibitory and Excitatory Signaling Complexes in Schizophrenia
Source: Neuron. 2015 Jun 3;86(5):1203–14. doi: 10.1016/j.neuron.2015.04.022 (PMC4460187; doi:10.1016/j.neuron.2015.04.022)
Supplement: Table S10. GABAA Receptor Complex, Single-Gene Enrichment, Complete, Related to Discussion [file mmc10.xlsx]

## Sheet: Table S10
Table S10: GABA receptor complex, single-gene enrichment (complete)
					Combined				Deletion				Duplication
gene id	gene symbol	chr	start	end	N case	N ctrl	P	P (adjusted)	N case	N ctrl	P	P (adjusted)	N case	N ctrl	P	P (adjusted)	known locus (schizophrenia)	locus_type
2563	GABRD	1	1950768	1962192	9	0	6.34145e-05	1	0	0	...	...	9	0	6.75165e-05	1
9378	NRXN1	2	50145643	51259674	29	12	0.000129676	1	28	12	0.000131631	1	1	0	0.11008	1	NRXN1	del
2558	GABRA5	15	27111866	27194357	10	0	0.000279373	1	0	0	...	...	10	0	1.59312e-05	0.364459	Angelman/Prader-Willi	dup
2562	GABRB3	15	26788693	27018935	10	1	0.00388273	1	0	1	0.849596	1	10	0	1.59312e-05	0.364459	Angelman/Prader-Willi	dup
10243	GPHN	14	66974125	67648525	6	2	0.0261309	1	3	1	0.114456	1	3	1	0.064062	1
2565	GABRG1	4	46037786	46126082	1	0	0.145694	1	0	0	...	...	1	0	0.124552	1
2555	GABRA2	4	46251575	46392056	1	0	0.145694	1	0	0	...	...	1	0	0.124552	1
2557	GABRA4	4	46920917	46996424	1	0	0.145694	1	0	0	...	...	1	0	0.124552	1
2560	GABRB1	4	47033295	47428462	1	3	0.82682	1	0	0	...	...	1	3	0.801989	1
2561	GABRB2	5	160715436	160975130	1	2	0.668857	1	1	1	0.475459	1	0	1	0.852847	1
2554	GABRA1	5	161274197	161326965	0	2	0.941508	1	0	1	0.856533	1	0	1	0.874395	1
2566	GABRG2	5	161494648	161582545	0	2	0.941508	1	0	1	0.856533	1	0	1	0.874395	1
375323	LHFPL4	3	9540045	9595486	0	1	0.89165	1	0	0	...	...	0	1	0.882747	1
26960	NBEA	13	35516424	36246874	0	2	0.910489	1	0	0	...	...	0	2	0.916946	1
57555	NLGN2	17	7311502	7323179	0	0	...	...	0	0	...	...	0	0	...	...
23229	ARHGEF9	X	62854848	63005426
54413	NLGN3	X	70364681	70391051
2556	GABRA3	X	151335634	151619831
